# Supplementary material for: catena-Poly[[penta-μ-benzoato-μ-chlorido-dioxanedineodymium(III)] dioxane 2.5-solvate]
Source: Acta Crystallogr Sect E Struct Rep Online. 2012 Apr 28;68(Pt 5):m690. doi: 10.1107/S1600536812017746 (PMC3344409; doi:10.1107/S1600536812017746)
Supplement: Supplementary file 1 [file e-68-0m690-sup1.cif]

##############################################################################
#                                                                            #
# This CIF contains the data in a paper accepted for publication in          #
# Acta Crystallographica Section E. It conforms to the requirements of       #
# Notes for Authors for Acta Crystallographica Section E, and has been       #
# peer reviewed under the auspices of the IUCr Commission on Journals.       #
#                                                                            #
# Full details of the Crystallographic Information File format               #
# are given in the paper "The Crystallographic Information File (CIF):       #
# a New Standard Archive File for Crystallography" by S. R. Hall, F. H.      #
# Allen and I. D. Brown [Acta Cryst. (1991), A47, 655-685].                  #
#                                                                            #
# The current version of the core CIF dictionary is obtainable from          #
# ftp://ftp.iucr.org/pub/cif_core.dic.                                       #
#                                                                            #
# Software is freely available for graphical display of the structure(s)     #
# in this CIF. For information consult the CIF software page                 #
# http://www.iucr.org/resources/cif/software.                                #
#                                                                            #
# This file may be used for bona fide research purposes within the           #
# scientific community so long as proper attribution is given to the journal # 
# article from which it was obtained.                                        #
#                                                                            #
##############################################################################
data_I
_audit_creation_method     SHELXL-97
_chemical_name_systematic
;
<i>catena</i>-Poly[[penta-\m-benzoato-\m-chlorido-dioxanedineodymium(III)]
dioxane 2.5-solvate]
;
_chemical_name_common     ?
_chemical_formula_moiety     'C39 H33 Cl Nd2 O12, 2.5C4 H8 O2'
_chemical_formula_sum     'C49 H53 Cl Nd2 O17'
_chemical_formula_iupac     '[Nd2 (C7 H5 O2)5 Cl (C4 H8 O2)], 2.5C4 H8 O2'
_chemical_formula_weight     1237.84
_chemical_melting_point     ?
_symmetry_cell_setting     triclinic
_symmetry_space_group_name_H-M     'P -1'
_symmetry_space_group_name_hall     '-P 1'
loop_
    _symmetry_equiv_pos_as_xyz
    'x, y, z'
    '-x, -y, -z'
_cell_length_a     12.7631(5)
_cell_length_b     13.6077(6)
_cell_length_c     14.2614(7)
_cell_angle_alpha     102.785(3)
_cell_angle_beta     96.943(3)
_cell_angle_gamma     104.316(3)
_cell_volume     2299.68(18)
_cell_formula_units_Z     2
_cell_measurement_reflns_used     2312
_cell_measurement_theta_min     2.40
_cell_measurement_theta_max     18.99
_cell_measurement_temperature     100(2)
_exptl_crystal_description     'needle'
_exptl_crystal_colour     'blue'
_exptl_crystal_size_max     0.32
_exptl_crystal_size_mid     0.18
_exptl_crystal_size_min     0.16
_exptl_crystal_density_diffrn     1.788
_exptl_crystal_density_meas     ?
_exptl_crystal_density_method     'not measured'
_exptl_crystal_F_000     1240
_exptl_absorpt_coefficient_mu     2.368
_exptl_absorpt_correction_type     multi-scan
_exptl_absorpt_process_details     '(SADABS; Sheldrick, 2008)'
_exptl_absorpt_correction_T_min     0.606
_exptl_absorpt_correction_T_max     0.685
_exptl_special_details     ?
_diffrn_ambient_temperature     100(2)
_diffrn_radiation_type     MoK\a
_diffrn_radiation_wavelength     0.71073
_diffrn_radiation_source     'fine-focus sealed tube'
_diffrn_radiation_monochromator     graphite
_diffrn_measurement_device_type     'Bruker APEXII CCD'
_diffrn_measurement_method     '\f and \w scans'
_diffrn_detector_area_resol_mean     8.33
_diffrn_reflns_number     27066
_diffrn_reflns_av_R_equivalents     0.0874
_diffrn_reflns_av_sigmaI/netI     0.1167
_diffrn_reflns_theta_min     1.49
_diffrn_reflns_theta_max     25.13
_diffrn_reflns_theta_full     25.13
_diffrn_measured_fraction_theta_max     0.986
_diffrn_measured_fraction_theta_full     0.986
_diffrn_reflns_limit_h_min     -15
_diffrn_reflns_limit_h_max     15
_diffrn_reflns_limit_k_min     -16
_diffrn_reflns_limit_k_max     16
_diffrn_reflns_limit_l_min     -13
_diffrn_reflns_limit_l_max     17
_refine_special_details
;
Refinement of <i>F</i>^2^ against ALL reflections. The weighted <i>R</i>-factor
<i>wR</i> and goodness of fit <i>S</i> are based on <i>F</i>^2^, conventional
<i>R</i>-factors <i>R</i> are based on <i>F</i>, with <i>F</i> set to zero for
negative <i>F</i>^2^. The threshold expression of <i>F</i>^2^ >
\s(<i>F</i>^2^) is used only for calculating <i>R</i>-factors(gt) <i>etc</i>.
and is not relevant to the choice of reflections for refinement.
<i>R</i>-factors based on <i>F</i>^2^ are statistically about twice as large
as those based on <i>F</i>, and <i>R</i>- factors based on ALL data will be
even larger.
;
_reflns_number_total     8104
_reflns_number_gt     4870
_reflns_threshold_expression     I>2sigma(I)
_refine_ls_structure_factor_coef     Fsqd
_refine_ls_matrix_type     full
_refine_ls_R_factor_all     0.0971
_refine_ls_R_factor_gt     0.0517
_refine_ls_wR_factor_gt     0.1072
_refine_ls_wR_factor_ref     0.1190
_refine_ls_goodness_of_fit_ref     0.896
_refine_ls_restrained_S_all     0.896
_refine_ls_number_reflns     8104
_refine_ls_number_parameters     427
_refine_ls_number_restraints     0
_refine_ls_hydrogen_treatment     constr
_refine_ls_weighting_scheme     calc
_refine_ls_weighting_details
         'calc w=1/[\s^2^(Fo^2^)+(0.0572P)^2^+0.0000P] where P=(Fo^2^+2Fc^2^)/3'
_atom_sites_solution_hydrogens     geom
_atom_sites_solution_primary     direct
_atom_sites_solution_secondary     difmap
_refine_ls_shift/su_max     0.001
_refine_ls_shift/su_mean     0.000
_refine_diff_density_max     1.452
_refine_diff_density_min     -0.942
_refine_ls_extinction_method     none
_refine_ls_extinction_coef     ?
loop_
    _atom_type_symbol
    _atom_type_description
    _atom_type_scat_dispersion_real
    _atom_type_scat_dispersion_imag
    _atom_type_scat_source
    'C' 'C' 0.0033 0.0016
                         'International Tables Vol C Tables 4.2.6.8 and 6.1.1.4'
    'H' 'H' 0.0000 0.0000
                         'International Tables Vol C Tables 4.2.6.8 and 6.1.1.4'
    'O' 'O' 0.0106 0.0060
                         'International Tables Vol C Tables 4.2.6.8 and 6.1.1.4'
    'Nd' 'Nd' -0.1943 3.0179
                         'International Tables Vol C Tables 4.2.6.8 and 6.1.1.4'
    'Cl' 'Cl' 0.1484 0.1585
                         'International Tables Vol C Tables 4.2.6.8 and 6.1.1.4'
_computing_data_collection     'APEX2 (Bruker, 2008)'
_computing_cell_refinement     'SAINT (Bruker, 2008'
_computing_data_reduction     'SAINT (Bruker, 2008'
_computing_structure_solution     'SHELXS97 (Sheldrick, 2008)'
_computing_structure_refinement     'SHELXL97 (Sheldrick, 2008)'
_computing_molecular_graphics     'SHELXTL (Sheldrick, 2008)'
_computing_publication_material
                         'SHELXTL (Sheldrick, 2008) and publCIF (Westrip, 2010)'
loop_
    _atom_site_type_symbol
    _atom_site_label
    _atom_site_fract_x
    _atom_site_fract_y
    _atom_site_fract_z
    _atom_site_U_iso_or_equiv
    _atom_site_adp_type
    _atom_site_calc_flag
    _atom_site_refinement_flags
    _atom_site_occupancy
    _atom_site_symmetry_multiplicity
    _atom_site_disorder_assembly
    _atom_site_disorder_group
    Nd Nd1 0.42843(3) 0.05580(3) 0.39858(3) 0.02441(14) Uani d . 1 1 . .
    Nd Nd2 0.46041(4) 0.35430(3) 0.41815(4) 0.03265(16) Uani d . 1 1 . .
    Cl Cl1 0.27807(15) 0.17311(16) 0.36816(16) 0.0329(5) Uani d . 1 1 . .
    O O1 0.5172(4) 0.2130(4) 0.3257(4) 0.0310(14) Uani d . 1 1 . .
    O O2 0.4585(4) 0.0526(4) 0.2303(4) 0.0341(14) Uani d . 1 1 . .
    O O3 0.6189(4) 0.0707(5) 0.3970(5) 0.0456(17) Uani d . 1 1 A .
    O O4 0.7013(4) 0.0001(4) 0.5011(4) 0.0316(14) Uani d . 1 1 . .
    O O5 0.4679(4) -0.1024(4) 0.4236(4) 0.0300(13) Uani d . 1 1 . .
    O O6 0.5077(4) -0.2327(4) 0.4716(4) 0.0291(13) Uani d . 1 1 . .
    O O7 0.5231(7) 0.4308(5) 0.2902(5) 0.063(2) Uani d . 1 1 . .
    O O8 0.5524(4) 0.5571(4) 0.4251(4) 0.0368(15) Uani d . 1 1 . .
    O O9 0.3103(4) 0.4307(4) 0.3939(4) 0.0358(15) Uani d . 1 1 B .
    O O10 0.3508(4) 0.5843(4) 0.5070(4) 0.0377(15) Uani d . 1 1 . .
    O O11 0.2669(4) -0.0860(4) 0.2839(4) 0.0374(15) Uani d . 1 1 . .
    O O12 0.0494(6) -0.1857(6) 0.1846(5) 0.074(2) Uani d . 1 1 . .
    C C1 0.5171(7) 0.1464(7) 0.2475(6) 0.032(2) Uani d . 1 1 . .
    C C2 0.5931(7) 0.1778(7) 0.1806(6) 0.034(2) Uani d . 1 1 . .
    C C3 0.6589(7) 0.2799(7) 0.1979(7) 0.041(2) Uani d . 1 1 . .
    H H3 0.6534 0.3332 0.2512 0.049 Uiso calc R 1 1 . .
    C C4 0.7321(7) 0.3036(8) 0.1375(7) 0.044(2) Uani d . 1 1 . .
    H H4 0.7758 0.3739 0.1480 0.052 Uiso calc R 1 1 . .
    C C5 0.7424(9) 0.2266(9) 0.0625(8) 0.061(3) Uani d . 1 1 . .
    H H5 0.7949 0.2431 0.0224 0.074 Uiso calc R 1 1 . .
    C C6 0.6765(11) 0.1250(10) 0.0450(9) 0.087(4) Uani d . 1 1 . .
    H H6 0.6828 0.0715 -0.0077 0.104 Uiso calc R 1 1 . .
    C C7 0.6023(9) 0.1019(8) 0.1038(7) 0.062(3) Uani d . 1 1 . .
    H H7 0.5563 0.0321 0.0913 0.074 Uiso calc R 1 1 . .
    C C8 0.7002(7) 0.0470(7) 0.4349(7) 0.036(2) Uani d . 1 1 . .
    C C15 0.4761(6) -0.1963(6) 0.4033(6) 0.0265(19) Uani d . 1 1 . .
    C C16 0.4459(6) -0.2587(7) 0.2995(6) 0.029(2) Uani d . 1 1 . .
    C C17 0.4655(7) -0.2070(7) 0.2282(6) 0.036(2) Uani d . 1 1 . .
    H H17 0.4979 -0.1331 0.2458 0.043 Uiso calc R 1 1 . .
    C C18 0.4375(8) -0.2634(8) 0.1285(7) 0.049(3) Uani d . 1 1 . .
    H H18 0.4518 -0.2286 0.0786 0.059 Uiso calc R 1 1 . .
    C C19 0.3889(10) -0.3704(8) 0.1055(8) 0.066(3) Uani d . 1 1 . .
    H H19 0.3696 -0.4097 0.0389 0.079 Uiso calc R 1 1 . .
    C C20 0.3682(9) -0.4208(8) 0.1774(7) 0.063(3) Uani d . 1 1 . .
    H H20 0.3328 -0.4941 0.1598 0.075 Uiso calc R 1 1 . .
    C C21 0.3980(6) -0.3665(6) 0.2748(6) 0.033(2) Uani d . 1 1 . .
    H H21 0.3859 -0.4023 0.3243 0.039 Uiso calc R 1 1 . .
    C C22 0.5731(9) 0.5236(9) 0.3398(8) 0.052(3) Uani d . 1 1 . .
    C C23 0.6533(9) 0.5968(8) 0.3005(8) 0.050(3) Uani d . 1 1 . .
    C C24 0.7152(8) 0.6935(8) 0.3578(8) 0.053(3) Uani d . 1 1 . .
    H H24 0.7077 0.7161 0.4240 0.063 Uiso calc R 1 1 . .
    C C25 0.7892(9) 0.7580(11) 0.3175(11) 0.080(4) Uani d . 1 1 . .
    H H25 0.8355 0.8241 0.3564 0.096 Uiso calc R 1 1 . .
    C C26 0.7940(11) 0.7236(13) 0.2186(12) 0.091(5) Uani d . 1 1 . .
    H H26 0.8449 0.7665 0.1905 0.110 Uiso calc R 1 1 . .
    C C27 0.7268(14) 0.6292(14) 0.1617(11) 0.099(5) Uani d . 1 1 . .
    H H27 0.7296 0.6084 0.0941 0.119 Uiso calc R 1 1 . .
    C C28 0.6564(11) 0.5655(10) 0.2008(9) 0.076(4) Uani d . 1 1 . .
    H H28 0.6096 0.5000 0.1612 0.092 Uiso calc R 1 1 . .
    C C29 0.2858(7) 0.5090(7) 0.4387(7) 0.034(2) Uani d . 1 1 . .
    C C36 0.2039(7) -0.1803(7) 0.3002(8) 0.056(3) Uani d . 1 1 . .
    H H36A 0.2273 -0.1824 0.3683 0.067 Uiso calc R 1 1 . .
    H H36B 0.2163 -0.2415 0.2555 0.067 Uiso calc R 1 1 . .
    C C37 0.0851(8) -0.1856(8) 0.2826(8) 0.060(3) Uani d . 1 1 . .
    H H37A 0.0415 -0.2503 0.2961 0.072 Uiso calc R 1 1 . .
    H H37B 0.0729 -0.1245 0.3277 0.072 Uiso calc R 1 1 . .
    C C38 0.2271(8) -0.0800(8) 0.1877(7) 0.060(3) Uani d . 1 1 . .
    H H38A 0.2405 -0.1372 0.1386 0.072 Uiso calc R 1 1 . .
    H H38B 0.2679 -0.0122 0.1778 0.072 Uiso calc R 1 1 . .
    C C39 0.1106(9) -0.0887(10) 0.1734(9) 0.078(4) Uani d . 1 1 . .
    H H39A 0.0973 -0.0306 0.2216 0.093 Uiso calc R 1 1 . .
    H H39B 0.0858 -0.0825 0.1071 0.093 Uiso calc R 1 1 . .
    C C9 0.8010(9) 0.0640(11) 0.3862(10) 0.021(4) Uiso d PG 0.50 1 A 1
    C C10 0.9017(11) 0.0620(12) 0.4340(9) 0.032(9) Uiso d PG 0.50 1 A 1
    H H10 0.9062 0.0414 0.4935 0.038 Uiso calc PR 0.50 1 A 1
    C C11 0.9959(8) 0.0900(11) 0.3948(10) 0.031(6) Uiso d PG 0.50 1 A 1
    H H11 1.0647 0.0886 0.4275 0.037 Uiso calc PR 0.50 1 A 1
    C C12 0.9893(9) 0.1201(10) 0.3077(10) 0.041(5) Uiso d PG 0.50 1 A 1
    H H12 1.0537 0.1392 0.2810 0.049 Uiso calc PR 0.50 1 A 1
    C C13 0.8886(11) 0.1221(12) 0.2599(8) 0.084(8) Uiso d PG 0.50 1 A 1
    H H13 0.8842 0.1426 0.2004 0.101 Uiso calc PR 0.50 1 A 1
    C C14 0.7945(9) 0.0941(12) 0.2991(10) 0.076(7) Uiso d PG 0.50 1 A 1
    H H14 0.7257 0.0955 0.2664 0.092 Uiso calc PR 0.50 1 A 1
    C C9A 0.8092(8) 0.0957(9) 0.4084(8) 0.019(4) Uiso d PG 0.50 1 A 2
    C C10A 0.9047(11) 0.0748(11) 0.4459(9) 0.040(10) Uiso d PG 0.50 1 A 2
    H H10A 0.9030 0.0344 0.4925 0.048 Uiso calc PR 0.50 1 A 2
    C C11A 1.0026(8) 0.1131(11) 0.4154(10) 0.032(6) Uiso d PG 0.50 1 A 2
    H H11A 1.0678 0.0988 0.4411 0.039 Uiso calc PR 0.50 1 A 2
    C C12A 1.0050(7) 0.1723(9) 0.3474(9) 0.037(4) Uiso d PG 0.50 1 A 2
    H H12A 1.0720 0.1984 0.3265 0.044 Uiso calc PR 0.50 1 A 2
    C C13A 0.9096(8) 0.1931(8) 0.3098(8) 0.042(5) Uiso d PG 0.50 1 A 2
    H H13A 0.9113 0.2336 0.2633 0.051 Uiso calc PR 0.50 1 A 2
    C C14A 0.8117(7) 0.1548(8) 0.3403(8) 0.022(3) Uiso d PG 0.50 1 A 2
    H H14A 0.7465 0.1691 0.3147 0.026 Uiso calc PR 0.50 1 A 2
    C C30 0.1778(10) 0.5269(13) 0.4109(13) 0.029(7) Uiso d PG 0.50 1 B 1
    C C31 0.1526(13) 0.6120(13) 0.4677(12) 0.066(10) Uiso d PG 0.50 1 B 1
    H H31 0.2060 0.6599 0.5210 0.079 Uiso calc PR 0.50 1 B 1
    C C32 0.0493(14) 0.6268(12) 0.4467(12) 0.062(8) Uiso d PG 0.50 1 B 1
    H H32 0.0321 0.6850 0.4856 0.074 Uiso calc PR 0.50 1 B 1
    C C33 -0.0288(10) 0.5566(13) 0.3688(11) 0.043(5) Uiso d PG 0.50 1 B 1
    H H33 -0.0994 0.5668 0.3544 0.052 Uiso calc PR 0.50 1 B 1
    C C34 -0.0036(11) 0.4716(11) 0.3119(10) 0.089(8) Uiso d PG 0.50 1 B 1
    H H34 -0.0570 0.4236 0.2587 0.106 Uiso calc PR 0.50 1 B 1
    C C35 0.0997(12) 0.4567(10) 0.3329(10) 0.048(5) Uiso d PG 0.50 1 B 1
    H H35 0.1169 0.3986 0.2941 0.058 Uiso calc PR 0.50 1 B 1
    C C30A 0.1673(10) 0.5126(12) 0.4180(12) 0.031(7) Uiso d PG 0.50 1 B 2
    C C31A 0.1370(11) 0.6039(10) 0.4499(13) 0.032(6) Uiso d PG 0.50 1 B 2
    H H31A 0.1903 0.6658 0.4894 0.039 Uiso calc PR 0.50 1 B 2
    C C32A 0.0287(12) 0.6048(11) 0.4242(13) 0.035(5) Uiso d PG 0.50 1 B 2
    H H32A 0.0080 0.6673 0.4460 0.043 Uiso calc PR 0.50 1 B 2
    C C33A -0.0493(9) 0.5143(14) 0.3665(12) 0.079(9) Uiso d PG 0.50 1 B 2
    H H33A -0.1233 0.5149 0.3489 0.095 Uiso calc PR 0.50 1 B 2
    C C34A -0.0190(12) 0.4229(11) 0.3346(11) 0.098(9) Uiso d PG 0.50 1 B 2
    H H34A -0.0723 0.3611 0.2951 0.117 Uiso calc PR 0.50 1 B 2
    C C35A 0.0892(13) 0.4221(10) 0.3603(11) 0.055(6) Uiso d PG 0.50 1 B 2
    H H35A 0.1099 0.3596 0.3385 0.066 Uiso calc PR 0.50 1 B 2
loop_
    _atom_site_aniso_label
    _atom_site_aniso_U_11
    _atom_site_aniso_U_22
    _atom_site_aniso_U_33
    _atom_site_aniso_U_12
    _atom_site_aniso_U_13
    _atom_site_aniso_U_23
    Nd1 0.0195(2) 0.0248(3) 0.0326(3) 0.00797(19) 0.0064(2) 0.0122(2)
    Nd2 0.0263(3) 0.0245(3) 0.0492(4) 0.0104(2) 0.0034(2) 0.0121(2)
    Cl1 0.0200(10) 0.0315(11) 0.0472(14) 0.0080(8) 0.0016(9) 0.0118(10)
    O1 0.032(3) 0.030(3) 0.033(4) 0.010(3) 0.011(3) 0.008(3)
    O2 0.034(3) 0.027(3) 0.039(4) 0.003(3) 0.004(3) 0.011(3)
    O3 0.020(3) 0.069(4) 0.064(4) 0.019(3) 0.015(3) 0.040(4)
    O4 0.025(3) 0.042(3) 0.044(4) 0.015(3) 0.017(3) 0.031(3)
    O5 0.031(3) 0.027(3) 0.036(4) 0.012(2) 0.008(3) 0.011(3)
    O6 0.030(3) 0.028(3) 0.037(4) 0.012(2) 0.007(3) 0.018(3)
    O7 0.118(7) 0.041(4) 0.048(5) 0.040(4) 0.026(4) 0.021(4)
    O8 0.033(3) 0.040(4) 0.044(4) 0.016(3) 0.009(3) 0.015(3)
    O9 0.028(3) 0.027(3) 0.051(4) 0.013(3) 0.004(3) 0.005(3)
    O10 0.027(3) 0.029(3) 0.055(4) 0.009(3) 0.002(3) 0.009(3)
    O11 0.038(3) 0.028(3) 0.044(4) 0.003(3) 0.004(3) 0.014(3)
    O12 0.048(4) 0.090(6) 0.059(5) -0.025(4) -0.019(4) 0.034(4)
    C1 0.027(5) 0.038(5) 0.036(6) 0.017(4) 0.003(4) 0.017(5)
    C2 0.032(5) 0.048(6) 0.028(5) 0.013(4) 0.008(4) 0.022(5)
    C3 0.034(5) 0.052(6) 0.039(6) 0.009(4) 0.008(4) 0.017(5)
    C4 0.031(5) 0.048(6) 0.049(7) -0.002(4) 0.004(5) 0.024(5)
    C5 0.067(8) 0.079(8) 0.043(7) 0.016(6) 0.021(6) 0.027(6)
    C6 0.112(11) 0.074(9) 0.062(8) -0.009(8) 0.059(8) 0.010(7)
    C7 0.072(8) 0.057(7) 0.042(7) -0.017(6) 0.027(6) 0.012(6)
    C8 0.023(5) 0.044(5) 0.044(6) 0.012(4) 0.014(4) 0.010(5)
    C15 0.012(4) 0.032(5) 0.034(5) 0.002(3) 0.002(4) 0.011(4)
    C16 0.023(4) 0.043(5) 0.027(5) 0.009(4) 0.001(4) 0.022(4)
    C17 0.034(5) 0.035(5) 0.039(6) 0.015(4) 0.005(4) 0.007(5)
    C18 0.064(7) 0.055(7) 0.029(6) 0.016(5) 0.003(5) 0.016(5)
    C19 0.101(9) 0.046(7) 0.045(7) 0.016(6) 0.000(6) 0.012(6)
    C20 0.090(9) 0.042(6) 0.043(7) 0.014(6) -0.013(6) 0.003(6)
    C21 0.034(5) 0.038(5) 0.036(6) 0.016(4) 0.001(4) 0.024(4)
    C22 0.076(8) 0.059(7) 0.044(7) 0.050(6) 0.010(6) 0.029(6)
    C23 0.068(7) 0.047(6) 0.062(8) 0.041(6) 0.036(6) 0.031(6)
    C24 0.046(6) 0.065(7) 0.063(7) 0.027(6) 0.023(6) 0.029(6)
    C25 0.039(7) 0.100(10) 0.115(12) 0.012(6) 0.025(7) 0.058(9)
    C26 0.071(9) 0.129(14) 0.108(13) 0.031(9) 0.054(9) 0.076(11)
    C27 0.119(14) 0.124(14) 0.081(11) 0.062(12) 0.031(10) 0.042(11)
    C28 0.127(12) 0.064(8) 0.063(9) 0.040(8) 0.053(8) 0.036(7)
    C29 0.027(5) 0.036(5) 0.049(6) 0.013(4) 0.010(4) 0.023(5)
    C36 0.043(6) 0.041(6) 0.081(8) 0.002(5) 0.002(5) 0.026(6)
    C37 0.050(7) 0.054(7) 0.073(8) 0.004(5) 0.005(6) 0.024(6)
    C38 0.058(7) 0.069(7) 0.045(7) -0.002(6) -0.010(5) 0.031(6)
    C39 0.056(7) 0.083(9) 0.085(9) -0.003(6) -0.008(6) 0.040(7)
_geom_special_details
;
All e.s.d.'s (except the e.s.d. in the dihedral angle between two l.s. planes)
are estimated using the full covariance matrix. The cell e.s.d.'s are taken
into account individually in the estimation of e.s.d.'s in distances, angles
and torsion angles; correlations between e.s.d.'s in cell parameters are only
used when they are defined by crystal symmetry. An approximate (isotropic)
treatment of cell e.s.d.'s is used for estimating e.s.d.'s involving l.s.
planes.
;
loop_
    _geom_bond_atom_site_label_1
    _geom_bond_atom_site_label_2
    _geom_bond_site_symmetry_2
    _geom_bond_distance
    _geom_bond_publ_flag
    Nd1 O3 . 2.392(5) ?
    Nd1 O4 2_656 2.409(5) ?
    Nd1 O5 . 2.418(5) ?
    Nd1 O2 . 2.469(5) ?
    Nd1 O11 . 2.543(5) ?
    Nd1 O6 2_656 2.565(5) ?
    Nd1 O5 2_656 2.578(5) ?
    Nd1 O1 . 2.647(5) ?
    Nd1 Cl1 . 2.835(2) ?
    Nd1 C1 . 2.918(9) ?
    Nd1 C15 2_656 2.958(8) ?
    Nd1 Nd2 . 3.9235(6) ?
    Nd2 O8 2_666 2.339(6) ?
    Nd2 O10 2_666 2.373(5) ?
    Nd2 O1 . 2.400(5) ?
    Nd2 O7 . 2.415(7) ?
    Nd2 O9 . 2.420(5) ?
    Nd2 O6 2_656 2.589(5) ?
    Nd2 O8 . 2.693(6) ?
    Nd2 Cl1 . 2.826(2) ?
    Nd2 C22 . 2.918(11) ?
    Nd2 Nd2 2_666 3.9428(9) ?
    O1 C1 . 1.272(9) ?
    O2 C1 . 1.262(9) ?
    O3 C8 . 1.258(10) ?
    O4 C8 . 1.251(10) ?
    O4 Nd1 2_656 2.409(5) ?
    O5 C15 . 1.280(9) ?
    O5 Nd1 2_656 2.578(5) ?
    O6 C15 . 1.254(9) ?
    O6 Nd1 2_656 2.565(5) ?
    O6 Nd2 2_656 2.589(5) ?
    O7 C22 . 1.265(12) ?
    O8 C22 . 1.284(11) ?
    O8 Nd2 2_666 2.339(6) ?
    O9 C29 . 1.246(9) ?
    O10 C29 . 1.276(10) ?
    O10 Nd2 2_666 2.373(5) ?
    O11 C36 . 1.419(10) ?
    O11 C38 . 1.431(10) ?
    O12 C39 . 1.411(12) ?
    O12 C37 . 1.417(11) ?
    C1 C2 . 1.495(11) ?
    C2 C7 . 1.368(12) ?
    C2 C3 . 1.384(12) ?
    C3 C4 . 1.374(12) ?
    C3 H3 . 0.9500 ?
    C4 C5 . 1.365(13) ?
    C4 H4 . 0.9500 ?
    C5 C6 . 1.379(15) ?
    C5 H5 . 0.9500 ?
    C6 C7 . 1.366(13) ?
    C6 H6 . 0.9500 ?
    C7 H7 . 0.9500 ?
    C8 C9A . 1.517(12) ?
    C8 C9 . 1.528(12) ?
    C15 C16 . 1.486(11) ?
    C15 Nd1 2_656 2.958(8) ?
    C16 C17 . 1.373(11) ?
    C16 C21 . 1.387(11) ?
    C17 C18 . 1.413(12) ?
    C17 H17 . 0.9500 ?
    C18 C19 . 1.380(13) ?
    C18 H18 . 0.9500 ?
    C19 C20 . 1.370(14) ?
    C19 H19 . 0.9500 ?
    C20 C21 . 1.378(12) ?
    C20 H20 . 0.9500 ?
    C21 H21 . 0.9500 ?
    C22 C23 . 1.495(14) ?
    C23 C24 . 1.370(13) ?
    C23 C28 . 1.399(14) ?
    C24 C25 . 1.392(14) ?
    C24 H24 . 0.9500 ?
    C25 C26 . 1.398(17) ?
    C25 H25 . 0.9500 ?
    C26 C27 . 1.368(18) ?
    C26 H26 . 0.9500 ?
    C27 C28 . 1.349(17) ?
    C27 H27 . 0.9500 ?
    C28 H28 . 0.9500 ?
    C29 C30 . 1.482(13) ?
    C29 C30A . 1.521(13) ?
    C36 C37 . 1.488(13) ?
    C36 H36A . 0.9900 ?
    C36 H36B . 0.9900 ?
    C37 H37A . 0.9900 ?
    C37 H37B . 0.9900 ?
    C38 C39 . 1.447(14) ?
    C38 H38A . 0.9900 ?
    C38 H38B . 0.9900 ?
    C39 H39A . 0.9900 ?
    C39 H39B . 0.9900 ?
    C9 C10 . 1.3900 ?
    C9 C14 . 1.3900 ?
    C10 C11 . 1.3900 ?
    C10 H10 . 0.9500 ?
    C11 C12 . 1.3900 ?
    C11 H11 . 0.9500 ?
    C12 C13 . 1.3900 ?
    C12 H12 . 0.9500 ?
    C13 C14 . 1.3900 ?
    C13 H13 . 0.9500 ?
    C14 H14 . 0.9500 ?
    C9A C10A . 1.3900 ?
    C9A C14A . 1.3900 ?
    C10A C11A . 1.3900 ?
    C10A H10A . 0.9500 ?
    C11A C12A . 1.3900 ?
    C11A H11A . 0.9500 ?
    C12A C13A . 1.3900 ?
    C12A H12A . 0.9500 ?
    C13A C14A . 1.3900 ?
    C13A H13A . 0.9500 ?
    C14A H14A . 0.9500 ?
    C30 C31 . 1.3900 ?
    C30 C35 . 1.3900 ?
    C31 C32 . 1.3900 ?
    C31 H31 . 0.9500 ?
    C32 C33 . 1.3900 ?
    C32 H32 . 0.9500 ?
    C33 C34 . 1.3900 ?
    C33 H33 . 0.9500 ?
    C34 C35 . 1.3900 ?
    C34 H34 . 0.9500 ?
    C35 H35 . 0.9500 ?
    C30A C31A . 1.3900 ?
    C30A C35A . 1.3900 ?
    C31A C32A . 1.3900 ?
    C31A H31A . 0.9500 ?
    C32A C33A . 1.3900 ?
    C32A H32A . 0.9500 ?
    C33A C34A . 1.3900 ?
    C33A H33A . 0.9500 ?
    C34A C35A . 1.3900 ?
    C34A H34A . 0.9500 ?
    C35A H35A . 0.9500 ?
loop_
    _geom_angle_atom_site_label_1
    _geom_angle_atom_site_label_2
    _geom_angle_atom_site_label_3
    _geom_angle_site_symmetry_1
    _geom_angle_site_symmetry_3
    _geom_angle
    _geom_angle_publ_flag
    O3 Nd1 O4 . 2_656 136.30(19) ?
    O3 Nd1 O5 . . 70.64(19) ?
    O4 Nd1 O5 2_656 . 77.57(18) ?
    O3 Nd1 O2 . . 72.27(19) ?
    O4 Nd1 O2 2_656 . 145.82(18) ?
    O5 Nd1 O2 . . 103.26(18) ?
    O3 Nd1 O11 . . 125.9(2) ?
    O4 Nd1 O11 2_656 . 73.60(18) ?
    O5 Nd1 O11 . . 78.40(17) ?
    O2 Nd1 O11 . . 73.18(18) ?
    O3 Nd1 O6 . 2_656 86.92(19) ?
    O4 Nd1 O6 2_656 2_656 86.44(18) ?
    O5 Nd1 O6 . 2_656 123.61(17) ?
    O2 Nd1 O6 . 2_656 118.35(17) ?
    O11 Nd1 O6 . 2_656 146.72(17) ?
    O3 Nd1 O5 . 2_656 71.19(19) ?
    O4 Nd1 O5 2_656 2_656 71.51(17) ?
    O5 Nd1 O5 . 2_656 73.42(19) ?
    O2 Nd1 O5 . 2_656 142.16(17) ?
    O11 Nd1 O5 . 2_656 138.86(17) ?
    O6 Nd1 O5 2_656 2_656 50.26(16) ?
    O3 Nd1 O1 . . 69.33(18) ?
    O4 Nd1 O1 2_656 . 144.00(17) ?
    O5 Nd1 O1 . . 137.46(17) ?
    O2 Nd1 O1 . . 50.61(17) ?
    O11 Nd1 O1 . . 114.92(18) ?
    O6 Nd1 O1 2_656 . 67.75(17) ?
    O5 Nd1 O1 2_656 . 106.11(17) ?
    O3 Nd1 Cl1 . . 138.05(15) ?
    O4 Nd1 Cl1 2_656 . 79.01(13) ?
    O5 Nd1 Cl1 . . 151.08(13) ?
    O2 Nd1 Cl1 . . 86.96(13) ?
    O11 Nd1 Cl1 . . 78.90(13) ?
    O6 Nd1 Cl1 2_656 . 71.20(12) ?
    O5 Nd1 Cl1 2_656 . 114.46(12) ?
    O1 Nd1 Cl1 . . 69.34(12) ?
    O3 Nd1 C1 . . 64.6(2) ?
    O4 Nd1 C1 2_656 . 158.9(2) ?
    O5 Nd1 C1 . . 119.2(2) ?
    O2 Nd1 C1 . . 25.4(2) ?
    O11 Nd1 C1 . . 96.2(2) ?
    O6 Nd1 C1 2_656 . 93.2(2) ?
    O5 Nd1 C1 2_656 . 123.6(2) ?
    O1 Nd1 C1 . . 25.83(19) ?
    Cl1 Nd1 C1 . . 80.90(16) ?
    O3 Nd1 C15 . 2_656 80.8(2) ?
    O4 Nd1 C15 2_656 2_656 75.3(2) ?
    O5 Nd1 C15 . 2_656 99.0(2) ?
    O2 Nd1 C15 . 2_656 136.5(2) ?
    O11 Nd1 C15 . 2_656 148.63(19) ?
    O6 Nd1 C15 2_656 2_656 24.98(18) ?
    O5 Nd1 C15 2_656 2_656 25.58(19) ?
    O1 Nd1 C15 . 2_656 88.4(2) ?
    Cl1 Nd1 C15 . 2_656 91.23(16) ?
    C1 Nd1 C15 . 2_656 111.7(2) ?
    O3 Nd1 Nd2 . . 94.43(15) ?
    O4 Nd1 Nd2 2_656 . 107.76(13) ?
    O5 Nd1 Nd2 . . 160.61(12) ?
    O2 Nd1 Nd2 . . 82.92(12) ?
    O11 Nd1 Nd2 . . 120.94(13) ?
    O6 Nd1 Nd2 2_656 . 40.66(12) ?
    O5 Nd1 Nd2 2_656 . 90.33(12) ?
    O1 Nd1 Nd2 . . 36.76(12) ?
    Cl1 Nd1 Nd2 . . 46.03(4) ?
    C1 Nd1 Nd2 . . 61.10(17) ?
    C15 Nd1 Nd2 2_656 . 65.57(16) ?
    O8 Nd2 O10 2_666 2_666 79.77(19) ?
    O8 Nd2 O1 2_666 . 144.98(19) ?
    O10 Nd2 O1 2_666 . 82.75(18) ?
    O8 Nd2 O7 2_666 . 127.4(2) ?
    O10 Nd2 O7 2_666 . 84.2(2) ?
    O1 Nd2 O7 . . 80.1(2) ?
    O8 Nd2 O9 2_666 . 74.66(19) ?
    O10 Nd2 O9 2_666 . 136.64(18) ?
    O1 Nd2 O9 . . 135.61(19) ?
    O7 Nd2 O9 . . 84.3(2) ?
    O8 Nd2 O6 2_666 2_656 74.84(18) ?
    O10 Nd2 O6 2_666 2_656 73.25(17) ?
    O1 Nd2 O6 . 2_656 71.14(17) ?
    O7 Nd2 O6 . 2_656 145.2(2) ?
    O9 Nd2 O6 . 2_656 130.15(18) ?
    O8 Nd2 O8 2_666 . 77.1(2) ?
    O10 Nd2 O8 2_666 . 66.96(17) ?
    O1 Nd2 O8 . . 122.75(18) ?
    O7 Nd2 O8 . . 50.7(2) ?
    O9 Nd2 O8 . . 73.49(17) ?
    O6 Nd2 O8 2_656 . 134.43(17) ?
    O8 Nd2 Cl1 2_666 . 103.71(14) ?
    O10 Nd2 Cl1 2_666 . 141.60(14) ?
    O1 Nd2 Cl1 . . 72.87(13) ?
    O7 Nd2 Cl1 . . 119.06(19) ?
    O9 Nd2 Cl1 . . 79.17(13) ?
    O6 Nd2 Cl1 2_656 . 71.02(12) ?
    O8 Nd2 Cl1 . . 151.44(12) ?
    O8 Nd2 C22 2_666 . 103.1(3) ?
    O10 Nd2 C22 2_666 . 70.4(2) ?
    O1 Nd2 C22 . . 99.2(2) ?
    O7 Nd2 C22 . . 25.3(2) ?
    O9 Nd2 C22 . . 82.0(2) ?
    O6 Nd2 C22 2_656 . 143.3(2) ?
    O8 Nd2 C22 . . 26.1(2) ?
    Cl1 Nd2 C22 . . 141.6(2) ?
    O8 Nd2 Nd1 2_666 . 111.13(14) ?
    O10 Nd2 Nd1 2_666 . 96.31(13) ?
    O1 Nd2 Nd1 . . 41.32(13) ?
    O7 Nd2 Nd1 . . 120.26(16) ?
    O9 Nd2 Nd1 . . 125.35(13) ?
    O6 Nd2 Nd1 2_656 . 40.19(12) ?
    O8 Nd2 Nd1 . . 160.40(12) ?
    Cl1 Nd2 Nd1 . . 46.23(4) ?
    C22 Nd2 Nd1 . . 140.4(2) ?
    O8 Nd2 Nd2 2_666 2_666 41.74(14) ?
    O10 Nd2 Nd2 2_666 2_666 68.11(13) ?
    O1 Nd2 Nd2 . 2_666 148.79(13) ?
    O7 Nd2 Nd2 . 2_666 85.83(16) ?
    O9 Nd2 Nd2 . 2_666 69.45(13) ?
    O6 Nd2 Nd2 2_656 2_666 108.84(12) ?
    O8 Nd2 Nd2 . 2_666 35.32(13) ?
    Cl1 Nd2 Nd2 . 2_666 137.78(5) ?
    C22 Nd2 Nd2 . 2_666 61.4(2) ?
    Nd1 Nd2 Nd2 . 2_666 149.02(2) ?
    Nd2 Cl1 Nd1 . . 87.74(5) ?
    C1 O1 Nd2 . . 153.5(5) ?
    C1 O1 Nd1 . . 89.1(5) ?
    Nd2 O1 Nd1 . . 101.92(19) ?
    C1 O2 Nd1 . . 97.6(5) ?
    C8 O3 Nd1 . . 143.1(6) ?
    C8 O4 Nd1 . 2_656 134.2(5) ?
    C15 O5 Nd1 . . 159.1(5) ?
    C15 O5 Nd1 . 2_656 94.0(5) ?
    Nd1 O5 Nd1 . 2_656 106.58(19) ?
    C15 O6 Nd1 . 2_656 95.3(5) ?
    C15 O6 Nd2 . 2_656 164.7(5) ?
    Nd1 O6 Nd2 2_656 2_656 99.15(18) ?
    C22 O7 Nd2 . . 100.2(6) ?
    C22 O8 Nd2 . 2_666 169.6(7) ?
    C22 O8 Nd2 . . 86.8(6) ?
    Nd2 O8 Nd2 2_666 . 102.9(2) ?
    C29 O9 Nd2 . . 135.2(5) ?
    C29 O10 Nd2 . 2_666 139.3(5) ?
    C36 O11 C38 . . 109.3(7) ?
    C36 O11 Nd1 . . 128.6(5) ?
    C38 O11 Nd1 . . 122.1(5) ?
    C39 O12 C37 . . 105.8(8) ?
    O2 C1 O1 . . 119.9(8) ?
    O2 C1 C2 . . 120.4(8) ?
    O1 C1 C2 . . 119.5(8) ?
    O2 C1 Nd1 . . 57.0(4) ?
    O1 C1 Nd1 . . 65.1(4) ?
    C2 C1 Nd1 . . 160.5(5) ?
    C7 C2 C3 . . 119.5(8) ?
    C7 C2 C1 . . 118.6(8) ?
    C3 C2 C1 . . 121.8(8) ?
    C4 C3 C2 . . 119.6(9) ?
    C4 C3 H3 . . 120.2 ?
    C2 C3 H3 . . 120.2 ?
    C5 C4 C3 . . 120.4(9) ?
    C5 C4 H4 . . 119.8 ?
    C3 C4 H4 . . 119.8 ?
    C4 C5 C6 . . 120.0(10) ?
    C4 C5 H5 . . 120.0 ?
    C6 C5 H5 . . 120.0 ?
    C7 C6 C5 . . 119.5(11) ?
    C7 C6 H6 . . 120.2 ?
    C5 C6 H6 . . 120.2 ?
    C6 C7 C2 . . 120.9(10) ?
    C6 C7 H7 . . 119.5 ?
    C2 C7 H7 . . 119.5 ?
    O4 C8 O3 . . 125.8(8) ?
    O4 C8 C9A . . 118.0(8) ?
    O3 C8 C9A . . 115.4(9) ?
    O4 C8 C9 . . 117.3(8) ?
    O3 C8 C9 . . 116.4(9) ?
    C9A C8 C9 . . 17.2(7) ?
    O6 C15 O5 . . 119.0(7) ?
    O6 C15 C16 . . 122.6(7) ?
    O5 C15 C16 . . 118.4(7) ?
    O6 C15 Nd1 . 2_656 59.7(4) ?
    O5 C15 Nd1 . 2_656 60.4(4) ?
    C16 C15 Nd1 . 2_656 170.4(5) ?
    C17 C16 C21 . . 120.7(8) ?
    C17 C16 C15 . . 118.4(8) ?
    C21 C16 C15 . . 121.0(7) ?
    C16 C17 C18 . . 120.1(8) ?
    C16 C17 H17 . . 120.0 ?
    C18 C17 H17 . . 120.0 ?
    C19 C18 C17 . . 118.3(9) ?
    C19 C18 H18 . . 120.8 ?
    C17 C18 H18 . . 120.8 ?
    C20 C19 C18 . . 120.9(10) ?
    C20 C19 H19 . . 119.5 ?
    C18 C19 H19 . . 119.5 ?
    C19 C20 C21 . . 120.9(10) ?
    C19 C20 H20 . . 119.5 ?
    C21 C20 H20 . . 119.5 ?
    C20 C21 C16 . . 119.0(8) ?
    C20 C21 H21 . . 120.5 ?
    C16 C21 H21 . . 120.5 ?
    O7 C22 O8 . . 119.3(10) ?
    O7 C22 C23 . . 121.7(10) ?
    O8 C22 C23 . . 118.9(10) ?
    O7 C22 Nd2 . . 54.6(5) ?
    O8 C22 Nd2 . . 67.1(5) ?
    C23 C22 Nd2 . . 165.5(6) ?
    C24 C23 C28 . . 121.4(10) ?
    C24 C23 C22 . . 121.4(10) ?
    C28 C23 C22 . . 117.0(11) ?
    C23 C24 C25 . . 118.9(11) ?
    C23 C24 H24 . . 120.5 ?
    C25 C24 H24 . . 120.5 ?
    C24 C25 C26 . . 118.6(13) ?
    C24 C25 H25 . . 120.7 ?
    C26 C25 H25 . . 120.7 ?
    C27 C26 C25 . . 121.2(13) ?
    C27 C26 H26 . . 119.4 ?
    C25 C26 H26 . . 119.4 ?
    C28 C27 C26 . . 120.4(14) ?
    C28 C27 H27 . . 119.8 ?
    C26 C27 H27 . . 119.8 ?
    C27 C28 C23 . . 119.3(13) ?
    C27 C28 H28 . . 120.4 ?
    C23 C28 H28 . . 120.4 ?
    O9 C29 O10 . . 125.1(7) ?
    O9 C29 C30 . . 121.7(10) ?
    O10 C29 C30 . . 113.1(9) ?
    O9 C29 C30A . . 118.6(9) ?
    O10 C29 C30A . . 116.1(9) ?
    C30 C29 C30A . . 9.7(12) ?
    O11 C36 C37 . . 109.7(8) ?
    O11 C36 H36A . . 109.7 ?
    C37 C36 H36A . . 109.7 ?
    O11 C36 H36B . . 109.7 ?
    C37 C36 H36B . . 109.7 ?
    H36A C36 H36B . . 108.2 ?
    O12 C37 C36 . . 110.5(9) ?
    O12 C37 H37A . . 109.6 ?
    C36 C37 H37A . . 109.6 ?
    O12 C37 H37B . . 109.6 ?
    C36 C37 H37B . . 109.6 ?
    H37A C37 H37B . . 108.1 ?
    O11 C38 C39 . . 111.2(9) ?
    O11 C38 H38A . . 109.4 ?
    C39 C38 H38A . . 109.4 ?
    O11 C38 H38B . . 109.4 ?
    C39 C38 H38B . . 109.4 ?
    H38A C38 H38B . . 108.0 ?
    O12 C39 C38 . . 111.0(10) ?
    O12 C39 H39A . . 109.4 ?
    C38 C39 H39A . . 109.4 ?
    O12 C39 H39B . . 109.4 ?
    C38 C39 H39B . . 109.4 ?
    H39A C39 H39B . . 108.0 ?
    C10 C9 C14 . . 120.0 ?
    C10 C9 C8 . . 120.3(9) ?
    C14 C9 C8 . . 119.3(9) ?
    C11 C10 C9 . . 120.0 ?
    C11 C10 H10 . . 120.0 ?
    C9 C10 H10 . . 120.0 ?
    C10 C11 C12 . . 120.0 ?
    C10 C11 H11 . . 120.0 ?
    C12 C11 H11 . . 120.0 ?
    C13 C12 C11 . . 120.0 ?
    C13 C12 H12 . . 120.0 ?
    C11 C12 H12 . . 120.0 ?
    C14 C13 C12 . . 120.0 ?
    C14 C13 H13 . . 120.0 ?
    C12 C13 H13 . . 120.0 ?
    C13 C14 C9 . . 120.0 ?
    C13 C14 H14 . . 120.0 ?
    C9 C14 H14 . . 120.0 ?
    C10A C9A C14A . . 120.0 ?
    C10A C9A C8 . . 120.4(8) ?
    C14A C9A C8 . . 119.4(8) ?
    C11A C10A C9A . . 120.0 ?
    C11A C10A H10A . . 120.0 ?
    C9A C10A H10A . . 120.0 ?
    C10A C11A C12A . . 120.0 ?
    C10A C11A H11A . . 120.0 ?
    C12A C11A H11A . . 120.0 ?
    C13A C12A C11A . . 120.0 ?
    C13A C12A H12A . . 120.0 ?
    C11A C12A H12A . . 120.0 ?
    C12A C13A C14A . . 120.0 ?
    C12A C13A H13A . . 120.0 ?
    C14A C13A H13A . . 120.0 ?
    C13A C14A C9A . . 120.0 ?
    C13A C14A H14A . . 120.0 ?
    C9A C14A H14A . . 120.0 ?
    C31 C30 C35 . . 120.0 ?
    C31 C30 C29 . . 118.9(11) ?
    C35 C30 C29 . . 121.0(11) ?
    C32 C31 C30 . . 120.0 ?
    C32 C31 H31 . . 120.0 ?
    C30 C31 H31 . . 120.0 ?
    C31 C32 C33 . . 120.0 ?
    C31 C32 H32 . . 120.0 ?
    C33 C32 H32 . . 120.0 ?
    C32 C33 C34 . . 120.0 ?
    C32 C33 H33 . . 120.0 ?
    C34 C33 H33 . . 120.0 ?
    C33 C34 C35 . . 120.0 ?
    C33 C34 H34 . . 120.0 ?
    C35 C34 H34 . . 120.0 ?
    C34 C35 C30 . . 120.0 ?
    C34 C35 H35 . . 120.0 ?
    C30 C35 H35 . . 120.0 ?
    C31A C30A C35A . . 120.0 ?
    C31A C30A C29 . . 122.2(10) ?
    C35A C30A C29 . . 117.7(10) ?
    C32A C31A C30A . . 120.0 ?
    C32A C31A H31A . . 120.0 ?
    C30A C31A H31A . . 120.0 ?
    C31A C32A C33A . . 120.0 ?
    C31A C32A H32A . . 120.0 ?
    C33A C32A H32A . . 120.0 ?
    C34A C33A C32A . . 120.0 ?
    C34A C33A H33A . . 120.0 ?
    C32A C33A H33A . . 120.0 ?
    C33A C34A C35A . . 120.0 ?
    C33A C34A H34A . . 120.0 ?
    C35A C34A H34A . . 120.0 ?
    C34A C35A C30A . . 120.0 ?
    C34A C35A H35A . . 120.0 ?
    C30A C35A H35A . . 120.0 ?
_iucr_refine_instructions_details
;
TITL JAB061_0m in P-1
CELL 0.71073  12.7631  13.6077  14.2614 102.785  96.943 104.316
ZERR    2.00   0.0005   0.0006   0.0007   0.003   0.003   0.003
LATT 1
SFAC C  H  O  Nd Cl
UNIT 98 106  34  4  2
L.S. 4
ACTA
BOND $H
FMAP 2
PLAN -20
TEMP -173.150
WGHT    0.057200
FVAR       1.02884
ND1   4    0.428434    0.055803    0.398581    11.00000    0.01952    0.02481 =
         0.03256    0.01219    0.00636    0.00797
ND2   4    0.460414    0.354300    0.418152    11.00000    0.02627    0.02452 =
         0.04921    0.01212    0.00338    0.01039
CL1   5    0.278070    0.173110    0.368155    11.00000    0.01997    0.03145 =
         0.04718    0.01184    0.00158    0.00797
O1    3    0.517227    0.212995    0.325715    11.00000    0.03189    0.02979 =
         0.03308    0.00769    0.01088    0.01009
O2    3    0.458479    0.052597    0.230257    11.00000    0.03360    0.02693 =
         0.03883    0.01056    0.00351    0.00314
O3    3    0.618874    0.070732    0.397007    11.00000    0.02047    0.06930 =
         0.06367    0.03991    0.01457    0.01920
O4    3    0.701347    0.000146    0.501094    11.00000    0.02480    0.04172 =
         0.04423    0.03121    0.01749    0.01530
O5    3    0.467903   -0.102379    0.423587    11.00000    0.03094    0.02714 =
         0.03594    0.01086    0.00782    0.01219
O6    3    0.507655   -0.232710    0.471635    11.00000    0.02977    0.02793 =
         0.03697    0.01821    0.00711    0.01230
O7    3    0.523087    0.430790    0.290216    11.00000    0.11799    0.04059 =
         0.04793    0.02106    0.02617    0.04049
O8    3    0.552417    0.557095    0.425090    11.00000    0.03287    0.04002 =
         0.04356    0.01535    0.00915    0.01649
O9    3    0.310329    0.430721    0.393948    11.00000    0.02810    0.02690 =
         0.05141    0.00465    0.00363    0.01288
O10   3    0.350768    0.584344    0.506982    11.00000    0.02741    0.02898 =
         0.05487    0.00887    0.00207    0.00921
O11   3    0.266947   -0.085985    0.283907    11.00000    0.03794    0.02784 =
         0.04428    0.01398    0.00421    0.00326
O12   3    0.049432   -0.185737    0.184566    11.00000    0.04764    0.08976 =
         0.05892    0.03426   -0.01854   -0.02459
C1    1    0.517073    0.146364    0.247513    11.00000    0.02722    0.03814 =
         0.03628    0.01655    0.00318    0.01693
C2    1    0.593135    0.177842    0.180618    11.00000    0.03235    0.04846 =
         0.02805    0.02238    0.00787    0.01259
C3    1    0.658867    0.279862    0.197936    11.00000    0.03414    0.05154 =
         0.03873    0.01665    0.00825    0.00908
AFIX  43
H3    2    0.653419    0.333168    0.251236    11.00000   -1.20000
AFIX   0
C4    1    0.732061    0.303553    0.137540    11.00000    0.03098    0.04771 =
         0.04923    0.02403    0.00418   -0.00226
AFIX  43
H4    2    0.775784    0.373905    0.148031    11.00000   -1.20000
AFIX   0
C5    1    0.742360    0.226631    0.062540    11.00000    0.06693    0.07887 =
         0.04346    0.02704    0.02078    0.01560
AFIX  43
H5    2    0.794916    0.243111    0.022435    11.00000   -1.20000
AFIX   0
C6    1    0.676540    0.125034    0.044951    11.00000    0.11217    0.07437 =
         0.06198    0.01013    0.05931   -0.00943
AFIX  43
H6    2    0.682808    0.071531   -0.007749    11.00000   -1.20000
AFIX   0
C7    1    0.602271    0.101883    0.103842    11.00000    0.07152    0.05723 =
         0.04188    0.01222    0.02681   -0.01655
AFIX  43
H7    2    0.556326    0.032060    0.091308    11.00000   -1.20000
AFIX   0
C8    1    0.700208    0.046981    0.434935    11.00000    0.02342    0.04387 =
         0.04448    0.00976    0.01430    0.01237
C15   1    0.476112   -0.196346    0.403315    11.00000    0.01187    0.03150 =
         0.03376    0.01053    0.00173    0.00151
C16   1    0.445856   -0.258729    0.299451    11.00000    0.02347    0.04284 =
         0.02709    0.02167    0.00136    0.00931
C17   1    0.465482   -0.206962    0.228161    11.00000    0.03441    0.03457 =
         0.03932    0.00682    0.00463    0.01462
AFIX  43
H17   2    0.497922   -0.133079    0.245848    11.00000   -1.20000
AFIX   0
C18   1    0.437495   -0.263430    0.128502    11.00000    0.06394    0.05490 =
         0.02858    0.01552    0.00290    0.01597
AFIX  43
H18   2    0.451760   -0.228623    0.078572    11.00000   -1.20000
AFIX   0
C19   1    0.388919   -0.370414    0.105507    11.00000    0.10060    0.04562 =
         0.04473    0.01182    0.00043    0.01635
AFIX  43
H19   2    0.369581   -0.409700    0.038894    11.00000   -1.20000
AFIX   0
C20   1    0.368188   -0.420765    0.177371    11.00000    0.08996    0.04180 =
         0.04315    0.00272   -0.01336    0.01362
AFIX  43
H20   2    0.332775   -0.494130    0.159812    11.00000   -1.20000
AFIX   0
C21   1    0.397985   -0.366481    0.274798    11.00000    0.03387    0.03789 =
         0.03558    0.02364    0.00077    0.01627
AFIX  43
H21   2    0.385911   -0.402341    0.324328    11.00000   -1.20000
AFIX   0
C22   1    0.573089    0.523607    0.339795    11.00000    0.07577    0.05912 =
         0.04447    0.02873    0.01015    0.04970
C23   1    0.653270    0.596811    0.300469    11.00000    0.06830    0.04742 =
         0.06247    0.03121    0.03579    0.04091
C24   1    0.715183    0.693456    0.357836    11.00000    0.04618    0.06479 =
         0.06322    0.02891    0.02259    0.02714
AFIX  43
H24   2    0.707734    0.716063    0.424030    11.00000   -1.20000
AFIX   0
C25   1    0.789192    0.757995    0.317542    11.00000    0.03937    0.09970 =
         0.11512    0.05830    0.02535    0.01182
AFIX  43
H25   2    0.835476    0.824071    0.356442    11.00000   -1.20000
AFIX   0
C26   1    0.794012    0.723574    0.218640    11.00000    0.07054    0.12866 =
         0.10791    0.07589    0.05363    0.03051
AFIX  43
H26   2    0.844893    0.766490    0.190529    11.00000   -1.20000
AFIX   0
C27   1    0.726755    0.629205    0.161674    11.00000    0.11888    0.12411 =
         0.08097    0.04216    0.03135    0.06154
AFIX  43
H27   2    0.729574    0.608402    0.094113    11.00000   -1.20000
AFIX   0
C28   1    0.656443    0.565483    0.200821    11.00000    0.12696    0.06440 =
         0.06336    0.03611    0.05281    0.03973
AFIX  43
H28   2    0.609586    0.500043    0.161158    11.00000   -1.20000
AFIX   0
C29   1    0.285845    0.509013    0.438734    11.00000    0.02700    0.03590 =
         0.04937    0.02342    0.01041    0.01271
C36   1    0.203919   -0.180288    0.300181    11.00000    0.04272    0.04095 =
         0.08062    0.02643    0.00224    0.00155
AFIX  23
H36A  2    0.227295   -0.182379    0.368306    11.00000   -1.20000
H36B  2    0.216272   -0.241543    0.255484    11.00000   -1.20000
AFIX   0
C37   1    0.085079   -0.185626    0.282650    11.00000    0.05027    0.05439 =
         0.07265    0.02389    0.00543    0.00445
AFIX  23
H37A  2    0.041459   -0.250310    0.296132    11.00000   -1.20000
H37B  2    0.072913   -0.124520    0.327720    11.00000   -1.20000
AFIX   0
C38   1    0.227116   -0.079992    0.187719    11.00000    0.05761    0.06853 =
         0.04467    0.03146   -0.01036   -0.00219
AFIX  23
H38A  2    0.240528   -0.137232    0.138603    11.00000   -1.20000
H38B  2    0.267927   -0.012218    0.177778    11.00000   -1.20000
AFIX   0
C39   1    0.110615   -0.088737    0.173450    11.00000    0.05590    0.08292 =
         0.08488    0.03954   -0.00755   -0.00277
AFIX  23
H39A  2    0.097341   -0.030597    0.221598    11.00000   -1.20000
H39B  2    0.085775   -0.082469    0.107085    11.00000   -1.20000
AFIX  66
PART 1 10.5
C9    1    0.801029    0.064028    0.386152    10.50000    0.02056
C10   1    0.901723    0.061989    0.434003    10.50000    0.03183
AFIX  43
H10   2    0.906195    0.041450    0.493501    10.50000   -1.20000
AFIX  65
C11   1    0.995874    0.090003    0.394800    10.50000    0.03087
AFIX  43
H11   2    1.064693    0.088610    0.427504    10.50000   -1.20000
AFIX  65
C12   1    0.989331    0.120055    0.307746    10.50000    0.04116
AFIX  43
H12   2    1.053679    0.139201    0.280953    10.50000   -1.20000
AFIX  65
C13   1    0.888638    0.122094    0.259895    10.50000    0.08417
AFIX  43
H13   2    0.884167    0.142634    0.200397    10.50000   -1.20000
AFIX  65
C14   1    0.794487    0.094081    0.299097    10.50000    0.07649
AFIX  43
H14   2    0.725667    0.095474    0.266392    10.50000   -1.20000
AFIX  66
PART 2 10.5
C9A   1    0.809238    0.095673    0.408404    10.50000    0.01859
C10A  1    0.904685    0.074801    0.445947    10.50000    0.04006
AFIX  43
H10A  2    0.903007    0.034360    0.492461    10.50000   -1.20000
AFIX  65
C11A  1    1.002587    0.113099    0.415434    10.50000    0.03221
AFIX  43
H11A  2    1.067821    0.098834    0.441094    10.50000   -1.20000
AFIX  65
C12A  1    1.005042    0.172270    0.347377    10.50000    0.03700
AFIX  43
H12A  2    1.071954    0.198445    0.326523    10.50000   -1.20000
AFIX  65
C13A  1    0.909596    0.193143    0.309833    10.50000    0.04226
AFIX  43
H13A  2    0.911274    0.233583    0.263319    10.50000   -1.20000
AFIX  65
C14A  1    0.811693    0.154845    0.340345    10.50000    0.02172
AFIX  43
H14A  2    0.746460    0.169110    0.314685    10.50000   -1.20000
AFIX  66
PART 1 10.5
C30   1    0.177825    0.526934    0.410858    10.50000    0.02943
C31   1    0.152637    0.611983    0.467724    10.50000    0.06620
AFIX  43
H31   2    0.206021    0.659956    0.520966    10.50000   -1.20000
AFIX  65
C32   1    0.049339    0.626841    0.446690    10.50000    0.06172
AFIX  43
H32   2    0.032124    0.684968    0.485556    10.50000   -1.20000
AFIX  65
C33   1   -0.028771    0.556650    0.368789    10.50000    0.04317
AFIX  43
H33   2   -0.099370    0.566805    0.354414    10.50000   -1.20000
AFIX  65
C34   1   -0.003583    0.471600    0.311923    10.50000    0.08870
AFIX  43
H34   2   -0.056968    0.423628    0.258681    10.50000   -1.20000
AFIX  65
C35   1    0.099714    0.456741    0.332956    10.50000    0.04831
AFIX  43
H35   2    0.116928    0.398613    0.294090    10.50000   -1.20000
AFIX  66
PART 2 10.5
C30A  1    0.167264    0.512556    0.417998    10.50000    0.03134
C31A  1    0.136997    0.603928    0.449935    10.50000    0.03227
AFIX  43
H31A  2    0.190314    0.665786    0.489363    10.50000   -1.20000
AFIX  65
C32A  1    0.028720    0.604795    0.424184    10.50000    0.03546
AFIX  43
H32A  2    0.008034    0.667244    0.446012    10.50000   -1.20000
AFIX  65
C33A  1   -0.049291    0.514289    0.366495    10.50000    0.07910
AFIX  43
H33A  2   -0.123293    0.514882    0.348895    10.50000   -1.20000
AFIX  65
C34A  1   -0.019025    0.422916    0.334557    10.50000    0.09769
AFIX  43
H34A  2   -0.072342    0.361059    0.295129    10.50000   -1.20000
AFIX  65
C35A  1    0.089252    0.422048    0.360308    10.50000    0.05476
AFIX  43
H35A  2    0.109937    0.359598    0.338480    10.50000   -1.20000
HKLF 4
REM  JAB061_0m in P-1
REM R1 =  0.0517 for   4870 Fo > 4sig(Fo)  and  0.0971 for all   8104 data
REM    427 parameters refined using      0 restraints
END
;
loop_
    _platon_squeeze_void_nr
    _platon_squeeze_void_average_x
    _platon_squeeze_void_average_y
    _platon_squeeze_void_average_z
    _platon_squeeze_void_volume
    _platon_squeeze_void_count_electrons
    _platon_squeeze_void_content
    1 0.000 -0.022 0.000 540 224 ' '
_platon_squeeze_details
;
;
data_global
_journal_date_recd_electronic     2012-04-04
_journal_date_accepted     2012-04-20
_journal_name_full     'Acta Crystallographica, Section E'
_journal_year     2012
_journal_volume     68
_journal_issue      5
_journal_page_first     m690
_journal_page_last     m690
_journal_paper_category     QM
_journal_paper_doi     10.1107/S1600536812017746
_journal_coeditor_code     FJ2541
_publ_contact_author_name     'Kenneth W. Henderson'
_publ_contact_author_address
;
251 Nieuwland Sciecne Hall, Department of Chemistry and Biochemistry
University of Notre Dame, Notre Dame, IN 46556-5670, USA
;
_publ_contact_author_email     khenders@nd.edu
_publ_contact_author_fax     574-631-6652
_publ_contact_author_phone     574-631-8025
_publ_section_title
;
<i>catena</i>-Poly[[penta-\m-benzoato-\m-chlorido-dioxanedineodymium(III)]
dioxane 2.5-solvate]
;
loop_
    _publ_author_name
    _publ_author_address
    'Bertke, Jeffrey A.'
;
251 Nieuwland Science Hall, Department of Chemistry and Biochemistry
University of Notre Dame, Notre Dame, IN 46556-5670, USA
;
    'Oliver, Allen G.'
;
251 Nieuwland Science Hall, Department of Chemistry and Biochemistry
University of Notre Dame, Notre Dame, IN 46556-5670, USA
;
    'Henderson, Kenneth W.'
;
251 Nieuwland Science Hall, Department of Chemistry and Biochemistry
University of Notre Dame, Notre Dame, IN 46556-5670, USA
;
