# Supplementary material for: catena-Poly[[penta-μ-benzoato-μ-chlorido-dioxanedineodymium(III)] dioxane 2.5-solvate]
Source: Acta Crystallogr Sect E Struct Rep Online. 2012 Apr 28;68(Pt 5):m690. doi: 10.1107/S1600536812017746 (PMC3344409; doi:10.1107/S1600536812017746)
Supplement: Supplementary file 2 [file e-68-0m690-Isup3.hkl]

# 
# h,k,l, Fc-squared, Fo-squared, sigma(Fo-squared) and status flag 
# 
data_I
_shelx_title ' JAB061_0m in P-1' 
_shelx_refln_list_code          4 
_shelx_F_calc_maximum      389.42 
_exptl_crystal_F_000      1240.00 
_reflns_d_resolution_high  0.8368 
 
loop_ 
 _symmetry_equiv_pos_as_xyz 
 'x, y, z' 
 '-x, -y, -z' 
 
_cell_length_a    12.7631 
_cell_length_b    13.6077 
_cell_length_c    14.2614 
_cell_angle_alpha 102.785 
_cell_angle_beta   96.943 
_cell_angle_gamma 104.316 
 
_shelx_F_squared_multiplier     1.000 
 
loop_ 
 _refln_index_h 
 _refln_index_k 
 _refln_index_l 
 _refln_F_squared_calc 
 _refln_F_squared_meas 
 _refln_F_squared_sigma 
 _refln_observed_status 
   1   0   0   113397.52   133950.33   1234.85 o 
   2   0   0    31537.33    31526.30    446.20 o 
   3   0   0     5921.32     6341.98    206.70 o 
   4   0   0    11672.53    11631.04    314.62 o 
   5   0   0      561.98      363.43    131.93 o 
   6   0   0     4152.25     4078.69    212.96 o 
   7   0   0     8902.16     9115.38    261.24 o 
   8   0   0     7727.81     6885.22    229.92 o 
   9   0   0     3496.53     3596.24    199.44 o 
  10   0   0     1077.68      747.52    154.81 o 
  11   0   0     3319.34     3287.32    290.20 o 
  12   0   0      758.05     1085.72    294.13 o 
  13   0   0       41.18      161.76    280.00 o 
  14   0   0      149.00      138.11    255.36 o 
 -14   1   0     4034.87     4011.59    365.21 o 
 -13   1   0     5709.31     5627.90    386.81 o 
 -12   1   0     3595.07     3195.67    305.38 o 
 -11   1   0     1082.19      791.44    256.93 o 
 -10   1   0     1129.14     1152.16    181.31 o 
  -9   1   0       87.58      196.29    134.95 o 
  -8   1   0     2117.78     2400.08    172.56 o 
  -7   1   0    13108.58    12621.28    424.54 o 
  -6   1   0    37067.43    35308.30    494.81 o 
  -5   1   0    13397.20    12951.53    282.02 o 
  -4   1   0     4152.53     4205.48    187.53 o 
  -3   1   0     1228.22     2326.78    160.37 o 
  -2   1   0     3352.61     3231.57    157.99 o 
  -1   1   0     2859.73     1975.07     34.25 o 
   0   1   0     3808.98     3463.85     64.29 o 
   1   1   0      689.59     1252.11    111.50 o 
   2   1   0     2218.77     2049.76    162.40 o 
   3   1   0       71.05      228.90    118.53 o 
   4   1   0     3329.46     2944.32    192.95 o 
   5   1   0      336.35      306.01    118.01 o 
   6   1   0        2.09       53.83    130.35 o 
   7   1   0      252.21      189.96    108.64 o 
   8   1   0      411.25      564.41    132.50 o 
   9   1   0       14.79      122.32    133.87 o 
  10   1   0     1233.66     1158.90    171.89 o 
  11   1   0      482.65      708.68    236.88 o 
  12   1   0      595.12      868.25    287.31 o 
  13   1   0      707.20      748.80    290.23 o 
  14   1   0     1295.36     1242.56    347.75 o 
 -14   2   0      256.49      208.55    251.68 o 
 -13   2   0     2046.78     2088.95    288.43 o 
 -12   2   0     4632.89     4218.64    322.73 o 
 -11   2   0     7144.66     7490.56    432.62 o 
 -10   2   0     5005.20     5607.11    289.89 o 
  -9   2   0     1014.67     1138.37    176.28 o 
  -8   2   0     3324.16     3739.48    180.39 o 
  -7   2   0        7.04       66.52    102.42 o 
  -6   2   0      376.16      407.86    101.53 o 
  -5   2   0      172.93      144.47     95.90 o 
  -4   2   0     5345.40     5205.05    142.00 o 
  -3   2   0     2073.39     2810.26    103.47 o 
  -2   2   0       45.21        9.84    123.35 o 
  -1   2   0    12892.01    15545.07    260.33 o 
   0   2   0     4959.90     4604.31    159.68 o 
   1   2   0     1741.19     2018.96    125.90 o 
   2   2   0     1696.41     2022.61    154.76 o 
   3   2   0     5125.79     6245.58    272.54 o 
   4   2   0     8899.59     8838.97    374.85 o 
   5   2   0    11434.71    11030.51    346.12 o 
   6   2   0    10720.24     9508.00    344.57 o 
   7   2   0    19275.80    19169.88    346.45 o 
   8   2   0    20387.19    18918.38    387.03 o 
   9   2   0     7594.64     7570.15    295.35 o 
  10   2   0     2977.00     2309.61    255.84 o 
  11   2   0     1716.84     1542.94    260.90 o 
  12   2   0      143.47       73.81    220.04 o 
  13   2   0       21.00      168.16    245.54 o 
 -15   3   0        4.61      124.56    363.18 o 
 -14   3   0       38.62      153.20    244.04 o 
 -13   3   0       66.66      123.79    214.12 o 
 -12   3   0        9.16      141.71    239.34 o 
 -11   3   0     1389.38     1732.51    271.64 o 
 -10   3   0       16.27       55.81    153.07 o 
  -9   3   0     1413.34     1480.74    151.14 o 
  -8   3   0     4544.90     5185.36    212.92 o 
  -7   3   0    12153.16    12098.48    269.60 o 
  -6   3   0    20648.21    22068.89    373.69 o 
  -5   3   0    20472.29    21589.02    350.16 o 
  -4   3   0    13484.83    14346.44    241.00 o 
  -3   3   0     7639.90     7753.88    181.65 o 
  -2   3   0     3099.66     2862.56    108.41 o 
  -1   3   0    25366.23    26575.90    485.41 o 
   0   3   0     1543.25     1394.31    117.57 o 
   1   3   0    16384.83    16868.62    345.64 o 
   2   3   0    27010.26    22677.34    374.90 o 
   3   3   0    25021.66    23276.96    426.73 o 
   4   3   0     7772.73     7097.27    270.81 o 
   5   3   0     8575.00     8515.43    261.63 o 
   6   3   0     2692.86     2690.84    241.33 o 
   7   3   0        4.22       87.57    131.56 o 
   8   3   0     1849.73     1771.46    174.43 o 
   9   3   0     6302.82     5958.45    306.86 o 
  10   3   0     6512.56     6407.11    924.32 o 
  11   3   0     3988.24     3353.69    363.38 o 
  12   3   0     1790.62     1759.80    268.64 o 
  13   3   0      988.56      705.74    247.89 o 
 -15   4   0      724.34      726.20    375.50 o 
 -14   4   0     1415.45     1378.94    352.35 o 
 -13   4   0     2361.88     2642.05    359.59 o 
 -12   4   0     3260.14     3155.74    356.30 o 
 -11   4   0     8090.73     8913.30    453.07 o 
 -10   4   0     5304.82     5061.21    354.80 o 
  -9   4   0      933.15      800.25    191.45 o 
  -8   4   0     1468.95     1657.52    155.61 o 
  -7   4   0     4830.18     5347.31    198.79 o 
  -6   4   0     4964.42     5573.76    166.96 o 
  -5   4   0    15431.90    14405.31    262.54 o 
  -4   4   0    33780.01    37250.55    543.14 o 
  -3   4   0    29706.17    31745.07    466.48 o 
  -2   4   0    18575.00    18896.49    296.08 o 
  -1   4   0     1577.44     1768.27    158.89 o 
   0   4   0    10024.44     7972.79    253.50 o 
   1   4   0     1815.12     2352.78    156.13 o 
   2   4   0      131.17      227.72    125.38 o 
   3   4   0    14688.72    14468.69    329.82 o 
   4   4   0    14580.68    15065.73    389.58 o 
   5   4   0     6315.50     6767.20    279.30 o 
   6   4   0      829.24      882.03    169.19 o 
   7   4   0     2121.18     1852.71    175.97 o 
   8   4   0      101.21      361.35    165.94 o 
   9   4   0       36.85       59.12    170.00 o 
  10   4   0       56.91      234.19    189.74 o 
  11   4   0        5.87       83.07    213.13 o 
  12   4   0      277.74      411.46    236.58 o 
 -15   5   0     1315.87     1038.13    448.35 o 
 -14   5   0      369.49        1.89    336.20 o 
 -13   5   0       42.30      217.35    267.58 o 
 -12   5   0      170.60      142.51    240.11 o 
 -11   5   0     4696.22     4206.75    362.88 o 
 -10   5   0    10733.59    10572.20    443.52 o 
  -9   5   0    14077.24    14613.89    482.55 o 
  -8   5   0     6677.01     7188.88    211.75 o 
  -7   5   0     6260.94     5778.52    186.91 o 
  -6   5   0     8294.80     9124.21    235.71 o 
  -5   5   0     3740.02     4015.74    185.14 o 
  -4   5   0      598.05      462.98    125.87 o 
  -3   5   0     5116.54     5312.54    214.23 o 
  -2   5   0       10.20       24.28    105.77 o 
  -1   5   0      531.19      759.78    132.41 o 
   0   5   0     1115.05     1033.91    154.77 o 
   1   5   0      543.03      399.84    217.08 o 
   2   5   0     1334.67     1494.50    191.60 o 
   3   5   0     2771.57     3048.59    218.72 o 
   4   5   0     1504.19     1431.14    182.27 o 
   5   5   0      713.04      609.53    168.43 o 
   6   5   0      529.05      248.06    170.14 o 
   7   5   0      322.90      465.15    194.25 o 
   8   5   0     2508.39     2561.04    231.63 o 
   9   5   0     3566.38     3445.41    257.92 o 
  10   5   0     5576.72     5053.25    309.63 o 
  11   5   0     2097.15     2119.82    287.74 o 
  12   5   0      894.87      766.71    267.11 o 
 -15   6   0     1553.68     1880.94    676.42 o 
 -14   6   0     1050.55     1642.39    417.63 o 
 -13   6   0      438.01      182.77    323.57 o 
 -12   6   0       82.94       15.97    242.59 o 
 -11   6   0        1.54      124.54    231.50 o 
 -10   6   0      120.20      287.16    219.89 o 
  -9   6   0      718.95      912.15    164.45 o 
  -8   6   0      448.99      514.37    126.46 o 
  -7   6   0     4264.39     4668.42    196.95 o 
  -6   6   0     5851.10     6274.04    226.84 o 
  -5   6   0     1898.72     2228.20    191.31 o 
  -4   6   0     4159.03     4478.63    182.93 o 
  -3   6   0     3663.62     4023.47    189.99 o 
  -2   6   0     9373.55     9134.81    308.42 o 
  -1   6   0     2378.56     2247.90    154.67 o 
   0   6   0     1531.63     1637.44    177.33 o 
   1   6   0      245.35      218.89    138.31 o 
   2   6   0     6306.07     6300.73    247.53 o 
   3   6   0     7808.61     7573.15    303.00 o 
   4   6   0    21236.13    21418.38    469.69 o 
   5   6   0    13679.23    14339.59    407.11 o 
   6   6   0     7105.65     6912.82    388.49 o 
   7   6   0     1327.21     1362.66    223.08 o 
   8   6   0      123.36      229.23    182.09 o 
   9   6   0      301.56      412.53    207.52 o 
  10   6   0      534.41      575.50    221.62 o 
  11   6   0     2718.27     2552.51    279.40 o 
 -14   7   0      135.28      188.61    373.93 o 
 -13   7   0     1324.58      914.08    391.25 o 
 -12   7   0     3330.06     4030.15    476.88 o 
 -11   7   0     4028.51     4477.20    488.60 o 
 -10   7   0     4592.46     4723.06    344.08 o 
  -9   7   0     2996.92     3491.65    238.38 o 
  -8   7   0     5950.20     6128.70    276.57 o 
  -7   7   0     2182.05     2512.34    162.12 o 
  -6   7   0      159.80      198.40    130.70 o 
  -5   7   0     1776.24     1865.72    203.41 o 
  -4   7   0     9408.41     9682.50    272.72 o 
  -3   7   0    30897.32    34197.43    552.20 o 
  -2   7   0    38542.39    38157.50    680.03 o 
  -1   7   0    29810.44    29326.73    565.90 o 
   0   7   0    20029.59    19317.59    385.63 o 
   1   7   0     4721.21     4953.59    266.21 o 
   2   7   0     1986.48     1948.57    194.14 o 
   3   7   0     1357.32     1423.50    206.39 o 
   4   7   0      272.26      401.95    179.73 o 
   5   7   0     3836.30     3899.50    277.08 o 
   6   7   0     7033.70     6755.83    344.48 o 
   7   7   0     1471.77      979.93    238.00 o 
   8   7   0      428.02      487.60    206.73 o 
   9   7   0      628.91      606.80    222.41 o 
  10   7   0       64.35      173.16    224.28 o 
  11   7   0        0.02       35.98    229.75 o 
 -14   8   0     3888.65     4120.18    545.85 o 
 -13   8   0     2855.75     3185.85    493.18 o 
 -12   8   0      461.37      714.97    349.49 o 
 -11   8   0       21.38        0.94    281.49 o 
 -10   8   0      134.69       16.06    273.90 o 
  -9   8   0     4022.12     4493.25    371.38 o 
  -8   8   0     9489.38    10176.48    338.15 o 
  -7   8   0    11194.57    11508.94    333.30 o 
  -6   8   0     9554.25     9789.90    364.81 o 
  -5   8   0     2646.16     2578.19    193.71 o 
  -4   8   0     3088.32     2800.14    185.27 o 
  -3   8   0     3397.36     3480.30    194.62 o 
  -2   8   0       23.16       84.38    129.16 o 
  -1   8   0     2347.71     2248.97    206.22 o 
   0   8   0     4482.17     4839.54    283.83 o 
   1   8   0      190.23      275.77    156.76 o 
   2   8   0      188.63      196.33    168.50 o 
   3   8   0      189.36      213.62    175.02 o 
   4   8   0        0.63      100.27    184.80 o 
   5   8   0      144.10      507.52    211.46 o 
   6   8   0     1045.35      877.78    232.36 o 
   7   8   0        6.99        3.78    208.60 o 
   8   8   0      113.60      307.46    252.27 o 
   9   8   0      443.40      288.66    217.33 o 
  10   8   0      308.74      493.46    234.01 o 
 -14   9   0     2544.56     3201.31    526.86 o 
 -13   9   0     3860.83     3073.56    481.93 o 
 -12   9   0     1835.22     1738.98    467.16 o 
 -11   9   0     1255.79     1493.38    396.83 o 
 -10   9   0     1149.51      931.77    343.75 o 
  -9   9   0     2036.30     2389.12    403.25 o 
  -8   9   0      491.21      349.26    168.32 o 
  -7   9   0      344.76      297.58    155.44 o 
  -6   9   0      851.73      407.29    172.36 o 
  -5   9   0       39.43       91.01    148.70 o 
  -4   9   0      317.02      322.96    141.79 o 
  -3   9   0     1246.06     1228.26    169.01 o 
  -2   9   0      188.35      132.89    140.82 o 
  -1   9   0     1836.88     1595.11    183.34 o 
   0   9   0     2110.21     2243.33    220.75 o 
   1   9   0        5.74       50.75    176.72 o 
   2   9   0      560.25      719.90    209.18 o 
   3   9   0     2831.77     2624.67    264.55 o 
   4   9   0     4825.44     4468.45    362.71 o 
   5   9   0     7023.12     7114.78    386.27 o 
   6   9   0     6334.78     6721.29    379.93 o 
   7   9   0     5359.28     5809.85    395.20 o 
   8   9   0     4839.13     4824.96    367.97 o 
   9   9   0     1275.81     1339.87    273.00 o 
 -13  10   0       98.34       29.29    357.79 o 
 -12  10   0       24.46      333.98    359.24 o 
 -11  10   0      134.17      333.01    350.71 o 
 -10  10   0     1818.77     1792.37    395.83 o 
  -9  10   0     5478.72     5626.93    651.86 o 
  -8  10   0     5309.88     5461.13    363.09 o 
  -7  10   0     5574.96     5706.23    752.94 o 
  -6  10   0     8045.58     8069.55    394.97 o 
  -5  10   0     4094.29     3980.02    242.18 o 
  -4  10   0      124.42      186.49    167.97 o 
  -3  10   0     2188.58     2111.40    200.68 o 
  -2  10   0     3748.52     3733.54    238.12 o 
  -1  10   0    10797.92    10636.07    351.02 o 
   0  10   0     7922.17     9473.57    507.39 o 
   1  10   0    10735.40    10837.13    404.79 o 
   2  10   0    10978.63    11578.53    447.16 o 
   3  10   0     3982.42     4183.44    319.58 o 
   4  10   0      839.78      624.93    231.77 o 
   5  10   0       61.94      150.70    230.36 o 
   6  10   0       34.54      125.23    247.33 o 
   7  10   0      950.46     1068.07    295.23 o 
   8  10   0     2045.45     2199.35    296.57 o 
 -13  11   0     3574.49     3233.65    555.50 o 
 -12  11   0     3933.75     4147.62    576.28 o 
 -11  11   0     2960.47     2330.88    451.29 o 
 -10  11   0      328.39      608.58    361.24 o 
  -9  11   0       28.16      173.41    318.03 o 
  -8  11   0      363.97      523.88    318.51 o 
  -7  11   0     3100.85     3131.45    598.17 o 
  -6  11   0     6131.64     5673.03    401.56 o 
  -5  11   0     8691.21     8003.51    349.35 o 
  -4  11   0     8077.57     8152.93    457.07 o 
  -3  11   0     4710.20     4527.38    296.44 o 
  -2  11   0     2322.85     2213.68    226.28 o 
  -1  11   0      986.11     1100.31    236.91 o 
   0  11   0      348.58      256.56    184.42 o 
   1  11   0      979.06     1190.09    243.28 o 
   2  11   0     1199.09     1376.34    253.73 o 
   3  11   0      908.67      972.76    252.76 o 
   4  11   0      222.47      560.27    259.16 o 
   5  11   0      589.21      431.09    262.53 o 
   6  11   0      773.91      700.91    282.96 o 
   7  11   0      135.54      279.85    287.14 o 
 -12  12   0     1512.14     1866.73    460.92 o 
 -11  12   0     3954.00     3460.28    513.62 o 
 -10  12   0     2754.41     2162.72    449.16 o 
  -9  12   0     1558.62     1712.36    403.11 o 
  -8  12   0      629.05      831.39    375.61 o 
  -7  12   0      641.08      482.59    260.85 o 
  -6  12   0      173.88      145.49    245.43 o 
  -5  12   0      141.48      181.97    258.82 o 
  -4  12   0      436.43      291.48    212.79 o 
  -3  12   0       37.39      103.91    196.10 o 
  -2  12   0      394.91      362.50    200.41 o 
  -1  12   0      475.92      285.45    200.70 o 
   0  12   0       33.42       74.06    194.77 o 
   1  12   0      424.12      643.29    223.03 o 
   2  12   0     1939.88     1793.65    282.50 o 
   3  12   0     1120.33      945.59    268.19 o 
   4  12   0       16.43      143.76    253.34 o 
   5  12   0      194.45      571.56    291.26 o 
   6  12   0      828.75      678.93    311.90 o 
 -11  13   0       13.04        0.94    360.21 o 
 -10  13   0        0.07       34.82    375.75 o 
  -9  13   0      438.66       80.01    344.04 o 
  -8  13   0     1238.67     1731.34    416.53 o 
  -7  13   0     1858.74     2241.87   1086.90 o 
  -6  13   0     1531.15     1437.86    315.88 o 
  -5  13   0     2270.60     2561.46    351.60 o 
  -4  13   0     3529.51     3040.28    355.59 o 
  -3  13   0     1850.87     1959.68    274.89 o 
  -2  13   0        2.02      104.62    219.15 o 
  -1  13   0      394.32      475.47    252.40 o 
   0  13   0     1674.77     1914.24    261.78 o 
   1  13   0     3522.62     3727.18    303.68 o 
   2  13   0     4524.83     4236.20    373.57 o 
   3  13   0     4317.81     4537.34    383.24 o 
   4  13   0     3585.28     3552.96    373.21 o 
 -10  14   0     2968.74     2112.62    481.19 o 
  -9  14   0     2053.78     1879.28    568.72 o 
  -8  14   0      753.51      186.55    374.42 o 
  -7  14   0        3.81       45.62    355.57 o 
  -6  14   0      465.61      482.46    301.43 o 
  -5  14   0     2734.18     2191.53    373.15 o 
  -4  14   0     4372.89     3442.97    380.57 o 
  -3  14   0     5011.75     4218.17    402.42 o 
  -2  14   0     4666.11     4370.94    357.42 o 
  -1  14   0     3657.10     4280.65    403.62 o 
   0  14   0     1629.31     1515.79    340.96 o 
   1  14   0     1010.96      563.23    284.29 o 
   2  14   0       34.08      213.74    278.81 o 
   3  14   0       87.45        2.83    516.76 o 
  -8  15   0     2584.48     2128.37   1231.44 o 
  -7  15   0     1251.69     1184.86    428.61 o 
  -6  15   0      833.19      625.56    401.74 o 
  -5  15   0      572.40      167.26    303.70 o 
  -4  15   0      385.97      575.21    327.60 o 
  -3  15   0        0.02       34.22    375.55 o 
  -2  15   0      283.11       18.19    373.53 o 
  -1  15   0      103.09       99.55    369.39 o 
   0  15   0       37.30      478.08    331.31 o 
   4 -16   1      652.01      410.01    543.21 o 
  -1 -15   1       98.54      526.34    332.49 o 
   0 -15   1        4.33       20.64    279.75 o 
   1 -15   1       66.34       73.84    290.14 o 
   2 -15   1       19.99      216.46    358.74 o 
   3 -15   1      723.50      551.33    308.09 o 
   4 -15   1     2098.42     2253.92    395.65 o 
   5 -15   1     2333.30     2450.18    384.20 o 
   6 -15   1     3174.02     3741.88    524.81 o 
   7 -15   1     3464.51     3300.95    506.51 o 
   8 -15   1     2101.83     2461.92    487.66 o 
  -3 -14   1       87.84      121.46    273.91 o 
  -2 -14   1     1344.48     1655.97    399.39 o 
  -1 -14   1     2773.96     3131.72    393.67 o 
   0 -14   1     3355.64     3745.09    399.26 o 
   1 -14   1     4370.60     4320.25    376.50 o 
   2 -14   1     3764.50     3834.86    323.01 o 
   3 -14   1     2502.51     2704.91    290.59 o 
   4 -14   1      860.20      905.69    302.91 o 
   5 -14   1      145.76      150.46    281.75 o 
   6 -14   1      550.46      302.32    345.33 o 
   7 -14   1     1264.67     1331.32    404.30 o 
   8 -14   1     2988.60     2223.84    741.61 o 
   9 -14   1     3792.52     4132.90    846.00 o 
  10 -14   1     2564.03     1716.71    462.97 o 
  -5 -13   1     3087.86     3608.76    384.31 o 
  -4 -13   1     4739.45     4727.29    391.41 o 
  -3 -13   1     2570.96     2952.43    408.29 o 
  -2 -13   1     1387.75     1290.85    284.64 o 
  -1 -13   1      486.30      266.51    249.58 o 
   0 -13   1      115.99       89.87    209.69 o 
   1 -13   1     1151.32     1475.11    259.00 o 
   2 -13   1     3193.60     3219.82    344.17 o 
   3 -13   1     5858.54     6135.86    519.63 o 
   4 -13   1     4439.21     3885.92    301.94 o 
   5 -13   1     3068.54     3677.48    526.25 o 
   6 -13   1     2169.30     2119.98    330.88 o 
   7 -13   1     2221.84     2318.15    433.60 o 
   8 -13   1      198.38      364.08    395.84 o 
   9 -13   1        5.74      206.69    339.90 o 
  10 -13   1        6.41       57.15    339.56 o 
  11 -13   1       29.37       39.81    354.85 o 
  -6 -12   1      151.84       41.74    269.40 o 
  -5 -12   1        1.89       94.42    257.25 o 
  -4 -12   1      812.08      608.47    263.48 o 
  -3 -12   1     1391.09     2005.20    297.43 o 
  -2 -12   1     1039.01      747.65    253.40 o 
  -1 -12   1        8.35       14.17    223.02 o 
   0 -12   1        9.14      110.03    224.32 o 
   1 -12   1      420.19      456.62    200.40 o 
   2 -12   1       50.05       48.20    187.55 o 
   3 -12   1      184.73      269.64    202.36 o 
   4 -12   1      369.67      144.85    186.14 o 
   5 -12   1      167.32      457.89    254.17 o 
   6 -12   1     1822.97     1353.99    296.23 o 
   7 -12   1     1130.05      797.40    348.03 o 
   8 -12   1      941.83     1727.81    400.14 o 
   9 -12   1     1733.05     2000.36    412.33 o 
  10 -12   1     2238.26     1782.71    421.31 o 
  11 -12   1     1791.12     1615.00    854.03 o 
  12 -12   1       64.26        7.56    359.59 o 
  -7 -11   1      349.17      263.19    265.89 o 
  -6 -11   1      231.14      391.61    256.36 o 
  -5 -11   1       28.72      131.54    251.17 o 
  -4 -11   1      244.46       79.04    225.13 o 
  -3 -11   1      354.42      332.12    230.72 o 
  -2 -11   1       70.82      105.55    218.38 o 
  -1 -11   1      819.02      707.22    232.32 o 
   0 -11   1     3071.17     3157.40    283.46 o 
   1 -11   1     3428.08     3666.06    296.40 o 
   2 -11   1     6154.96     6634.93    309.81 o 
   3 -11   1    10262.04    10880.62    556.94 o 
   4 -11   1    13039.27    14146.58    478.07 o 
   5 -11   1     6439.77     6470.14    421.00 o 
   6 -11   1     1739.35     1687.92    213.99 o 
   7 -11   1       65.09       32.47    178.40 o 
   8 -11   1     1181.99     1599.43    377.69 o 
   9 -11   1     1825.26     1877.45    671.22 o 
  10 -11   1     5201.28     4434.30   1132.72 o 
  11 -11   1     8106.46     7349.06    625.55 o 
  12 -11   1     5557.62     5447.70    586.53 o 
  13 -11   1     3432.11     3608.08    546.90 o 
  -8 -10   1      706.14      778.86    287.41 o 
  -7 -10   1        5.75      125.72    246.41 o 
  -6 -10   1      326.93      355.92    248.81 o 
  -5 -10   1     2195.73     2051.16    279.04 o 
  -4 -10   1     5241.36     5051.06    352.01 o 
  -3 -10   1    10794.07    10951.78    428.94 o 
  -2 -10   1    14934.83    14638.36    438.57 o 
  -1 -10   1     7492.72     7317.63    616.07 o 
   0 -10   1     5195.64     5239.60    313.76 o 
   1 -10   1     1631.07     1958.25    262.76 o 
   2 -10   1      102.42      124.06    156.96 o 
   3 -10   1      677.72      814.27    169.56 o 
   4 -10   1     3766.59     3895.39    225.10 o 
   5 -10   1     7545.70     7672.55    349.39 o 
   6 -10   1     9793.94    10533.07    457.74 o 
   7 -10   1     3767.36     3826.23    251.31 o 
   8 -10   1     2903.95     3088.16    298.60 o 
   9 -10   1     1338.46      804.66    338.55 o 
  10 -10   1       18.18      224.92    301.65 o 
  11 -10   1      635.61      277.58    345.68 o 
  12 -10   1      675.78      279.20    355.55 o 
  13 -10   1      200.48      403.60    413.32 o 
  -9  -9   1     3092.61     3530.96    352.75 o 
  -8  -9   1     6594.20     6782.49    418.87 o 
  -7  -9   1     4714.38     4620.22    340.66 o 
  -6  -9   1     3014.85     3247.22    314.53 o 
  -5  -9   1      395.93      300.35    217.96 o 
  -4  -9   1      594.79      297.33    208.81 o 
  -3  -9   1       64.34      106.68    188.09 o 
  -2  -9   1       88.82      110.42    181.70 o 
  -1  -9   1     1508.64     1753.07    207.83 o 
   0  -9   1     2809.05     2723.59    268.62 o 
   1  -9   1      220.18      146.64    162.36 o 
   2  -9   1      172.35      195.20    161.98 o 
   3  -9   1      639.44      519.98    169.43 o 
   4  -9   1       60.53       86.75    142.37 o 
   5  -9   1      213.24      386.52    149.80 o 
   6  -9   1      570.72      491.02    168.85 o 
   7  -9   1       99.75       21.27    145.40 o 
   8  -9   1     3529.49     3552.30    313.56 o 
   9  -9   1     2123.55     2341.90    401.91 o 
  10  -9   1      807.51      928.62    467.64 o 
  11  -9   1     1277.21     1053.26    423.71 o 
  12  -9   1     2075.95     1724.72    405.43 o 
  13  -9   1     2236.57     2009.83    450.76 o 
  14  -9   1      351.09      492.77    416.62 o 
 -10  -8   1       66.79       52.58    219.05 o 
  -9  -8   1       22.78      238.23    244.85 o 
  -8  -8   1       13.93       33.85    227.23 o 
  -7  -8   1      512.50      596.85    229.09 o 
  -6  -8   1      908.41      933.93    227.28 o 
  -5  -8   1       82.21      173.89    190.30 o 
  -4  -8   1        1.66       11.50    180.00 o 
  -3  -8   1       16.11       84.25    165.66 o 
  -2  -8   1       73.47      186.04    163.18 o 
  -1  -8   1     2093.68     2223.65    231.05 o 
   0  -8   1     2400.90     2837.47    209.04 o 
   1  -8   1       16.58       84.29    147.94 o 
   2  -8   1     1739.78     1950.58    199.40 o 
   3  -8   1     5046.91     5134.23    225.23 o 
   4  -8   1     5353.20     5695.42    254.57 o 
   5  -8   1     8146.87     8179.64    296.14 o 
   6  -8   1    13966.12    14420.36    381.76 o 
   7  -8   1     9812.25     9908.48    321.76 o 
   8  -8   1     4077.15     4046.63    240.26 o 
   9  -8   1       73.71      274.18    206.59 o 
  10  -8   1     1219.63     1724.20    279.47 o 
  11  -8   1     1628.86     1554.47    285.18 o 
  12  -8   1     4017.67     4462.92    555.97 o 
  13  -8   1     6530.16     6308.43   1579.10 o 
  14  -8   1     4034.26     3555.43    548.06 o 
 -11  -7   1      292.54      483.01    239.30 o 
 -10  -7   1      379.90      443.61    222.82 o 
  -9  -7   1      557.33      565.67    245.05 o 
  -8  -7   1      303.37      309.72    223.37 o 
  -7  -7   1     1536.37     1497.84    241.63 o 
  -6  -7   1     1296.56     1394.18    224.35 o 
  -5  -7   1       20.29      185.74    177.14 o 
  -4  -7   1     3094.25     2942.64    230.23 o 
  -3  -7   1     8720.72     8135.40    307.18 o 
  -2  -7   1    13288.19    14081.53    383.42 o 
  -1  -7   1    29083.80    30819.04    540.56 o 
   0  -7   1    32422.20    34393.10    723.25 o 
   1  -7   1    24741.21    25613.34    510.30 o 
   2  -7   1    10992.21    11119.16    310.91 o 
   3  -7   1     5000.09     5582.75    215.99 o 
   4  -7   1       16.85       56.86    101.18 o 
   5  -7   1     1332.97     1441.66    205.10 o 
   6  -7   1     7433.77     8231.35    281.89 o 
   7  -7   1    12092.41    12752.96    407.66 o 
   8  -7   1    11352.84    11667.98    377.91 o 
   9  -7   1     5713.68     5739.71    462.84 o 
  10  -7   1     3472.24     3287.65    482.09 o 
  11  -7   1     2317.24     2664.30    312.86 o 
  12  -7   1      697.94      720.84    280.13 o 
  13  -7   1        6.43       15.61    328.63 o 
  14  -7   1      119.78      188.84    350.66 o 
 -12  -6   1     1279.53     1562.57    632.96 o 
 -11  -6   1      208.55      356.68    210.06 o 
 -10  -6   1      447.55      614.94    208.04 o 
  -9  -6   1     1921.98     2092.95    237.17 o 
  -8  -6   1     3667.65     3635.39    286.09 o 
  -7  -6   1     7244.37     7373.35    470.98 o 
  -6  -6   1     7194.92     7178.95    325.01 o 
  -5  -6   1    12708.39    11867.34    353.23 o 
  -4  -6   1    11512.58    11321.07    351.71 o 
  -3  -6   1     1119.78     1146.61    162.12 o 
  -2  -6   1      201.46      169.23    138.14 o 
  -1  -6   1     2153.20     2063.19    181.61 o 
   0  -6   1     3247.92     2921.61    213.40 o 
   1  -6   1    11482.06    12300.13    355.21 o 
   2  -6   1    15243.78    14819.16    353.78 o 
   3  -6   1     7507.80     8122.47    262.66 o 
   4  -6   1     4131.15     4495.72    199.21 o 
   5  -6   1      692.03      924.19    152.02 o 
   6  -6   1        3.66      135.62    119.17 o 
   7  -6   1      520.26      451.43    105.12 o 
   8  -6   1       13.65       93.45    105.36 o 
   9  -6   1      125.12       88.60    186.83 o 
  10  -6   1      238.81      145.09    208.44 o 
  11  -6   1      707.27     1270.71    272.27 o 
  12  -6   1      498.99      416.34    263.25 o 
  13  -6   1      762.46      158.22    269.95 o 
  14  -6   1     1477.61     1357.50    780.34 o 
 -12  -5   1     2852.41     2691.20    311.11 o 
 -11  -5   1     3723.48     3835.05    326.70 o 
 -10  -5   1     3977.19     4084.63    277.45 o 
  -9  -5   1     2265.01     2217.54    232.58 o 
  -8  -5   1      609.62      717.00    205.91 o 
  -7  -5   1       56.59      202.48    175.31 o 
  -6  -5   1       69.04      149.69    154.87 o 
  -5  -5   1     3769.06     3458.22    216.76 o 
  -4  -5   1     2532.94     2418.12    182.81 o 
  -3  -5   1     1767.17     1900.52    196.13 o 
  -2  -5   1      275.13      331.11    151.16 o 
  -1  -5   1      919.55      896.80    140.08 o 
   0  -5   1      942.31     1035.52    150.78 o 
   1  -5   1      132.55      106.27    119.31 o 
   2  -5   1      814.71      978.57    150.79 o 
   3  -5   1       59.14       56.90     67.26 o 
   4  -5   1     2614.59     3151.51    166.36 o 
   5  -5   1     6166.07     7178.82    231.41 o 
   6  -5   1    13007.04    13409.54    246.33 o 
   7  -5   1     6703.26     6649.43    196.78 o 
   8  -5   1     9419.32     9522.68    272.39 o 
   9  -5   1     6978.01     7333.22    387.45 o 
  10  -5   1     2727.48     3123.72    313.23 o 
  11  -5   1      147.96       90.66    222.86 o 
  12  -5   1      426.45      536.10    270.35 o 
  13  -5   1      575.89      493.97    291.01 o 
  14  -5   1     1809.38     1598.30    349.72 o 
 -13  -4   1       89.40      242.82    266.32 o 
 -12  -4   1        0.31       12.16    212.10 o 
 -11  -4   1       82.28      136.73    206.63 o 
 -10  -4   1      193.48       30.86    193.68 o 
  -9  -4   1      992.86      719.15    185.21 o 
  -8  -4   1     1788.53     1643.25    208.50 o 
  -7  -4   1      890.56      724.38    172.97 o 
  -6  -4   1     1306.01     1492.23    180.94 o 
  -5  -4   1     4776.33     4792.29    222.65 o 
  -4  -4   1     6793.19     7594.09    253.38 o 
  -3  -4   1      225.25      151.64    127.91 o 
  -2  -4   1     6916.05     6623.43    354.81 o 
  -1  -4   1    12744.55    13394.08    327.43 o 
   0  -4   1    19953.61    21339.69    383.27 o 
   1  -4   1    10403.86    11946.42    275.40 o 
   2  -4   1    43603.17    44837.89    730.88 o 
   3  -4   1    24417.31    24618.40    355.08 o 
   4  -4   1     9158.72     8995.87    233.54 o 
   5  -4   1      570.73      974.87    103.36 o 
   6  -4   1      214.60      296.32    116.14 o 
   7  -4   1       23.34       86.74    102.62 o 
   8  -4   1     5155.64     5551.76    239.71 o 
   9  -4   1    13250.61    12940.12    457.91 o 
  10  -4   1    18577.71    19347.37    594.33 o 
  11  -4   1    11884.50    11492.59    582.31 o 
  12  -4   1     4328.57     4864.74    394.98 o 
  13  -4   1     1226.48     1945.39    329.07 o 
  14  -4   1      452.43      258.84    254.49 o 
 -13  -3   1      720.44      835.82    273.26 o 
 -12  -3   1      852.15     1168.38    235.78 o 
 -11  -3   1     1741.75     1577.75    355.62 o 
 -10  -3   1     6298.58     6786.76    362.27 o 
  -9  -3   1      926.20     1044.56    215.77 o 
  -8  -3   1      731.65      438.38    166.10 o 
  -7  -3   1     2547.75     2503.03    221.79 o 
  -6  -3   1     7174.97     6510.09    254.23 o 
  -5  -3   1    18968.43    19478.13    415.74 o 
  -4  -3   1    27943.08    25937.48    406.91 o 
  -3  -3   1    32735.16    30846.16    485.06 o 
  -2  -3   1    17833.17    18412.50    349.01 o 
  -1  -3   1      846.80     1083.38    117.38 o 
   0  -3   1      324.98      356.20    109.25 o 
   1  -3   1     4164.73     4563.93    142.04 o 
   2  -3   1    24673.62    29331.31    492.08 o 
   3  -3   1    67367.04    77692.12   1054.03 o 
   4  -3   1    54746.10    59068.27    670.42 o 
   5  -3   1     8676.63     9643.96    215.37 o 
   6  -3   1     8666.12     8675.99    279.13 o 
   7  -3   1     2453.28     2565.35    153.00 o 
   8  -3   1      584.42      831.57    138.37 o 
   9  -3   1       74.78       56.07    147.60 o 
  10  -3   1      410.71      371.88    217.52 o 
  11  -3   1     1083.30      997.50    262.05 o 
  12  -3   1       47.54      110.28    249.41 o 
  13  -3   1      239.16      507.22    243.12 o 
  14  -3   1      145.16      348.21    261.14 o 
 -14  -2   1      132.31        6.61    473.30 o 
 -13  -2   1      279.78      401.16    246.43 o 
 -12  -2   1     1721.51     1153.65    267.24 o 
 -11  -2   1     5036.02     4874.63    429.63 o 
 -10  -2   1    11430.77    10753.48    322.17 o 
  -9  -2   1    12405.32    11753.07    391.89 o 
  -8  -2   1    17655.24    16587.04    439.28 o 
  -7  -2   1     9720.54    10119.16    339.66 o 
  -6  -2   1     4580.83     4608.25    242.90 o 
  -5  -2   1      370.54      465.54    173.18 o 
  -4  -2   1        9.19       37.79    113.74 o 
  -3  -2   1      133.16      112.81    100.59 o 
  -2  -2   1      432.36      388.93     92.67 o 
  -1  -2   1     1783.75     2231.60    136.22 o 
   0  -2   1     3034.30     3037.62    116.37 o 
   1  -2   1     4348.44     4646.28     89.46 o 
   2  -2   1      116.27       29.87    147.33 o 
   3  -2   1     3902.67     5156.42    210.71 o 
   4  -2   1      816.40      634.39     93.32 o 
   5  -2   1     4175.10     4506.32    148.52 o 
   6  -2   1      459.77      496.14    122.79 o 
   7  -2   1     4190.23     4126.64    196.72 o 
   8  -2   1     2546.37     2568.95    185.75 o 
   9  -2   1     2308.75     2504.61    232.09 o 
  10  -2   1     3957.30     4306.28    344.28 o 
  11  -2   1     5132.49     5220.35    337.12 o 
  12  -2   1     1340.02     1906.49    342.12 o 
  13  -2   1        3.05        7.56    218.82 o 
  14  -2   1      786.04      813.88    275.44 o 
 -14  -1   1     2125.65     2205.57    366.89 o 
 -13  -1   1      230.00      406.40    233.92 o 
 -12  -1   1       23.52       71.29    210.96 o 
 -11  -1   1        9.61       28.92    195.11 o 
 -10  -1   1       41.94       59.71    170.07 o 
  -9  -1   1        3.22       44.33    161.66 o 
  -8  -1   1      815.55     1474.37    267.67 o 
  -7  -1   1      135.83      111.61    137.46 o 
  -6  -1   1     1072.79     1149.53    202.01 o 
  -5  -1   1     7407.58     7391.90    317.14 o 
  -4  -1   1     1362.06     1678.84    152.15 o 
  -3  -1   1     1585.64     1975.94    134.45 o 
  -2  -1   1     3956.05     4772.72    240.40 o 
  -1  -1   1     5774.05     8944.35    372.33 o 
   0  -1   1      564.94      495.10     71.20 o 
   1  -1   1    23556.66    32903.77    254.69 o 
   2  -1   1    43761.93    49239.71    483.60 o 
   3  -1   1    11740.92    11434.48    364.70 o 
   4  -1   1    16942.32    18463.31    384.88 o 
   5  -1   1    57147.86    57090.81    989.91 o 
   6  -1   1    28545.49    29323.04    717.64 o 
   7  -1   1     1619.50     1865.48    179.77 o 
   8  -1   1        9.75       25.39    127.14 o 
   9  -1   1      545.92      462.26    160.87 o 
  10  -1   1     4713.94     4466.84    363.75 o 
  11  -1   1     7831.29     7956.83    461.08 o 
  12  -1   1     6387.43     5586.67    427.90 o 
  13  -1   1     4860.98     4928.96    378.90 o 
  14  -1   1     1639.76     1639.21    313.75 o 
 -14   0   1       18.03       46.80    247.70 o 
 -13   0   1      460.99      461.93    244.54 o 
 -12   0   1     2003.63     2282.40    508.62 o 
 -11   0   1     4344.35     4501.05    342.12 o 
 -10   0   1     1039.20     1075.28    205.59 o 
  -9   0   1     2981.36     3442.18    240.77 o 
  -8   0   1     6409.52     6678.80    359.44 o 
  -7   0   1     2946.67     3435.53    212.22 o 
  -6   0   1     5741.59     6175.53    275.68 o 
  -5   0   1    22285.81    21421.96    427.80 o 
  -4   0   1    25108.16    23674.50    640.01 o 
  -3   0   1    42093.68    43025.69   1021.24 o 
  -2   0   1    47922.16    54722.55    881.98 o 
  -1   0   1    46592.84    43643.54    836.03 o 
   0   0   1   151649.42   190473.50    993.66 o 
   1   0   1    18071.89    17132.68    276.05 o 
   2   0   1    12800.48    13143.51    232.12 o 
   3   0   1      362.03      372.97     83.10 o 
   4   0   1       74.24       46.58     97.59 o 
   5   0   1     9092.01     8895.53    239.46 o 
   6   0   1    10782.67    10265.40    265.10 o 
   7   0   1    12492.52    12437.35    349.54 o 
   8   0   1     6015.57     6376.33    249.56 o 
   9   0   1     2002.05     2479.44    189.83 o 
  10   0   1      388.74      158.52    227.71 o 
  11   0   1      494.17      491.19    262.41 o 
  12   0   1        4.37       68.03    270.49 o 
  13   0   1      286.11      216.80    276.38 o 
  14   0   1      351.79      611.40    334.86 o 
 -14   1   1     3233.33     3343.28    338.31 o 
 -13   1   1     1613.36     1928.08    289.87 o 
 -12   1   1      319.94      550.50    222.12 o 
 -11   1   1     1194.00     1387.59    182.58 o 
 -10   1   1      456.60      304.36    160.30 o 
  -9   1   1     1910.70     2247.25    250.23 o 
  -8   1   1     4596.75     5184.63    302.47 o 
  -7   1   1    16753.19    15685.24    339.00 o 
  -6   1   1    14611.22    15372.69    464.16 o 
  -5   1   1     2601.33     2526.21    150.52 o 
  -4   1   1     1390.31     1501.76    106.42 o 
  -3   1   1     2470.06     4022.45    178.53 o 
  -2   1   1      739.00      649.17     65.75 o 
  -1   1   1     4075.64     3855.27    134.48 o 
   0   1   1     1983.60     1576.58     94.98 o 
   1   1   1    14971.83    16544.83    293.03 o 
   2   1   1     7858.38     9087.40    286.87 o 
   3   1   1      240.45      143.69     89.43 o 
   4   1   1      984.40     1129.35    126.46 o 
   5   1   1        5.61       64.73    101.21 o 
   6   1   1       24.63       46.85    103.85 o 
   7   1   1     1253.29     1366.19    151.56 o 
   8   1   1      103.68      112.29    136.46 o 
   9   1   1      561.05      594.96    158.53 o 
  10   1   1     3809.82     3841.88    308.87 o 
  11   1   1     1182.62      692.14    231.86 o 
  12   1   1     2563.93     2675.40    511.05 o 
  13   1   1     1760.36     1793.00    353.64 o 
 -15   2   1     1051.62      776.78    387.26 o 
 -14   2   1     2514.28     2584.43    343.62 o 
 -13   2   1     5366.52     6174.19    388.85 o 
 -12   2   1     4821.73     4540.05    338.14 o 
 -11   2   1     3458.89     3694.49    254.65 o 
 -10   2   1     3612.42     3812.84    386.03 o 
  -9   2   1      524.11      212.35    134.25 o 
  -8   2   1      329.47      481.21    128.52 o 
  -7   2   1     3387.75     3424.55    173.48 o 
  -6   2   1      211.09      195.85     82.57 o 
  -5   2   1     4649.63     4767.90    160.34 o 
  -4   2   1      683.26      863.02     93.97 o 
  -3   2   1     8931.88     8878.06    160.00 o 
  -2   2   1        7.89       63.50     85.01 o 
  -1   2   1     9317.61     9162.16    198.82 o 
   0   2   1    30973.62    31371.06    365.64 o 
   1   2   1      792.99      824.75    135.19 o 
   2   2   1     1950.43     1927.98    148.63 o 
   3   2   1    11248.37    10579.89    290.86 o 
   4   2   1    22141.08    20684.72    341.70 o 
   5   2   1    18300.19    17794.98    329.16 o 
   6   2   1    17265.15    16886.01    328.25 o 
   7   2   1    18508.13    18051.24    356.79 o 
   8   2   1    12549.34    12009.97    314.43 o 
   9   2   1     1076.18      924.91    212.12 o 
  10   2   1       16.82       62.81    197.43 o 
  11   2   1       13.49      213.47    221.46 o 
  12   2   1      895.72     1166.90    272.92 o 
  13   2   1     1569.57     1641.77    358.69 o 
 -15   3   1        4.52      141.10    319.69 o 
 -14   3   1        1.14       13.61    223.53 o 
 -13   3   1       11.29       11.34    253.66 o 
 -12   3   1       21.06        8.50    221.32 o 
 -11   3   1       61.30      381.74    237.88 o 
 -10   3   1      145.21      201.41    158.50 o 
  -9   3   1     2612.10     2737.67    209.29 o 
  -8   3   1     7594.46     8110.21    330.82 o 
  -7   3   1     4339.83     4714.00    197.28 o 
  -6   3   1     5105.72     5910.95    183.84 o 
  -5   3   1     4087.51     4180.53    146.56 o 
  -4   3   1     1825.45     1578.25    107.13 o 
  -3   3   1    15076.43    16361.80    264.40 o 
  -2   3   1    28260.46    27753.68    418.27 o 
  -1   3   1    19957.73    18236.24    266.32 o 
   0   3   1    29987.84    30993.98    425.86 o 
   1   3   1    29840.61    27276.43    416.64 o 
   2   3   1    31392.72    29151.81    519.68 o 
   3   3   1     6384.45     6224.85    217.77 o 
   4   3   1       15.77      137.82    118.51 o 
   5   3   1      101.06       57.87    104.02 o 
   6   3   1      903.99      825.35    140.39 o 
   7   3   1     4672.57     5077.06    246.11 o 
   8   3   1    12365.74    11759.37    405.14 o 
   9   3   1    10611.97    10841.21    438.62 o 
  10   3   1     2734.65     2117.98    408.58 o 
  11   3   1     1021.14      861.92    370.23 o 
  12   3   1     1014.94      815.34    247.23 o 
  13   3   1      609.67      499.71    262.31 o 
 -15   4   1     1631.75     1180.54    342.13 o 
 -14   4   1     1572.09     1920.33    450.50 o 
 -13   4   1     2577.41     2988.58    457.94 o 
 -12   4   1     2678.40     2445.66    523.67 o 
 -11   4   1     4548.24     5096.22    378.44 o 
 -10   4   1      855.58      331.26    208.77 o 
  -9   4   1      921.31     1075.58    198.13 o 
  -8   4   1     7585.58     7432.31    243.60 o 
  -7   4   1     5479.10     5550.43    195.51 o 
  -6   4   1    12003.76    12442.56    258.26 o 
  -5   4   1    27130.65    28018.57    433.14 o 
  -4   4   1    41065.02    40883.39    533.99 o 
  -3   4   1    17314.26    16383.34    270.21 o 
  -2   4   1     4500.77     4648.08    164.83 o 
  -1   4   1       38.67      192.53    109.61 o 
   0   4   1     1049.86     1326.79    159.09 o 
   1   4   1     6279.16     5603.84    194.23 o 
   2   4   1     7234.83     7338.48    249.95 o 
   3   4   1     5072.43     4816.79    234.60 o 
   4   4   1     2063.42     1966.73    167.62 o 
   5   4   1      675.14      753.14    176.40 o 
   6   4   1      468.09      516.32    137.49 o 
   7   4   1      328.69      193.43    158.91 o 
   8   4   1      135.89      146.21    170.25 o 
   9   4   1        6.56      159.92    173.59 o 
  10   4   1       18.72      102.13    195.37 o 
  11   4   1      131.04       90.53    222.20 o 
  12   4   1      236.04      329.85    258.47 o 
 -15   5   1        9.91      383.74    415.50 o 
 -14   5   1      354.34     1197.78    413.19 o 
 -13   5   1      898.50      819.62    379.69 o 
 -12   5   1     3673.21     3872.54    364.04 o 
 -11   5   1    13631.52    13814.23    864.54 o 
 -10   5   1    13308.18    12898.23    616.14 o 
  -9   5   1     5655.70     6540.58    356.65 o 
  -8   5   1     1953.13     2042.78    150.56 o 
  -7   5   1     1697.32     2066.20    140.52 o 
  -6   5   1      163.58      242.57     93.10 o 
  -5   5   1       63.42       80.08     99.87 o 
  -4   5   1     5766.92     5856.22    186.24 o 
  -3   5   1     2811.77     3551.97    135.93 o 
  -2   5   1       65.38      156.43    111.22 o 
  -1   5   1     1774.31     1566.10    147.07 o 
   0   5   1      393.59      639.23    145.54 o 
   1   5   1        1.75      104.90    145.37 o 
   2   5   1      131.00      186.77    136.92 o 
   3   5   1        2.11       41.91    139.91 o 
   4   5   1       10.94      207.04    160.20 o 
   5   5   1       12.13       43.08    154.34 o 
   6   5   1     1115.75      964.11    187.58 o 
   7   5   1     2655.84     2711.46    277.57 o 
   8   5   1     2983.76     2727.38    243.44 o 
   9   5   1     3517.89     3270.72    270.43 o 
  10   5   1     3522.25     2694.09    303.61 o 
  11   5   1      764.91      582.39    228.25 o 
  12   5   1        7.14      236.53    265.54 o 
 -15   6   1      422.85      232.90    399.66 o 
 -14   6   1      219.86      480.77    380.74 o 
 -13   6   1      265.03      452.42    349.70 o 
 -12   6   1      340.77      177.85    330.38 o 
 -11   6   1       14.64      107.46    300.47 o 
 -10   6   1       79.66      116.30    196.46 o 
  -9   6   1       55.53       17.00    141.68 o 
  -8   6   1     1448.11     2072.67    182.77 o 
  -7   6   1     4207.41     4135.89    212.89 o 
  -6   6   1     7301.72     7597.32    328.47 o 
  -5   6   1     3142.91     2638.28    178.47 o 
  -4   6   1     3952.61     3634.20    175.83 o 
  -3   6   1      838.02      659.35    119.80 o 
  -2   6   1     1363.85     1563.09    137.62 o 
  -1   6   1     6356.25     5939.35    193.01 o 
   0   6   1     4177.29     4481.13    233.72 o 
   1   6   1     9218.04     8295.70    297.91 o 
   2   6   1     9966.58     9503.80    344.22 o 
   3   6   1    17546.43    17424.53    404.11 o 
   4   6   1    18521.70    18391.66    518.26 o 
   5   6   1     7212.10     7191.68    331.88 o 
   6   6   1      573.79      369.84    229.63 o 
   7   6   1      809.16      838.10    201.44 o 
   8   6   1     1136.46     1012.82    221.60 o 
   9   6   1     1307.12     1158.80    237.75 o 
  10   6   1     3389.53     3735.23    298.76 o 
  11   6   1     4671.59     4970.19    357.09 o 
 -14   7   1      243.94      128.15    368.17 o 
 -13   7   1     1969.56     1663.50    428.60 o 
 -12   7   1     3338.96     3676.46    481.51 o 
 -11   7   1     3515.35     3180.51    433.23 o 
 -10   7   1     2738.72     2697.90    403.61 o 
  -9   7   1      790.84      727.93    196.08 o 
  -8   7   1      729.73     1296.70    165.13 o 
  -7   7   1     3073.41     3660.10    204.47 o 
  -6   7   1     8222.28     8238.32    276.90 o 
  -5   7   1    12409.03    12994.59    314.04 o 
  -4   7   1    16785.03    16859.21    345.11 o 
  -3   7   1    32237.11    31737.16    580.13 o 
  -2   7   1    31485.22    30714.86    498.26 o 
  -1   7   1    12574.46    12519.78    289.26 o 
   0   7   1     2410.66     1792.06    187.77 o 
   1   7   1      125.93      140.13    148.99 o 
   2   7   1        2.29       99.57    154.41 o 
   3   7   1      903.19      819.22    198.08 o 
   4   7   1     4689.93     4955.33    289.52 o 
   5   7   1     8795.33     9750.71    767.63 o 
   6   7   1     3200.85     2986.79    431.18 o 
   7   7   1      783.35      373.19    194.10 o 
   8   7   1      372.42      381.08    211.79 o 
   9   7   1      408.90      359.51    221.73 o 
  10   7   1        0.21      140.77    212.82 o 
 -14   8   1     1697.81     1640.29    456.95 o 
 -13   8   1       70.15       29.76    352.17 o 
 -12   8   1      571.93      456.09    358.50 o 
 -11   8   1     2183.65     2547.28    666.03 o 
 -10   8   1     3129.41     2802.15    493.14 o 
  -9   8   1    11939.98    11970.51    470.15 o 
  -8   8   1     9851.36    10152.01    743.27 o 
  -7   8   1     5772.28     5379.13    368.94 o 
  -6   8   1     3394.28     3745.65    249.95 o 
  -5   8   1     1572.41     1298.23    172.90 o 
  -4   8   1     2042.15     2413.87    235.06 o 
  -3   8   1      624.49      557.08    145.08 o 
  -2   8   1      479.11      491.66    139.72 o 
  -1   8   1     2758.17     2727.06    197.46 o 
   0   8   1     1132.10     1294.71    179.06 o 
   1   8   1       69.08      187.98    168.49 o 
   2   8   1      255.59      236.78    189.17 o 
   3   8   1       49.40      109.06    189.73 o 
   4   8   1      150.95      104.92    199.27 o 
   5   8   1      603.03      543.56    225.92 o 
   6   8   1       52.73       45.06    214.78 o 
   7   8   1      222.43      415.28    221.00 o 
   8   8   1      593.94      566.63    222.75 o 
   9   8   1      730.09      511.67    252.85 o 
  10   8   1      902.80     1064.85    464.01 o 
 -14   9   1     3001.04     3106.69    641.94 o 
 -13   9   1     2523.69     2563.63    858.75 o 
 -12   9   1      896.85      693.58    374.75 o 
 -11   9   1      577.24     1004.27    368.24 o 
 -10   9   1      508.51      480.15    328.37 o 
  -9   9   1     1091.56     1557.71    338.31 o 
  -8   9   1        8.86       91.47    181.24 o 
  -7   9   1      240.41      111.60    198.44 o 
  -6   9   1      126.44       66.78    151.51 o 
  -5   9   1      472.84      361.00    147.94 o 
  -4   9   1     1096.44      777.54    164.04 o 
  -3   9   1     1679.89     1665.76    178.69 o 
  -2   9   1      351.91      433.40    195.44 o 
  -1   9   1      406.71      617.15    174.14 o 
   0   9   1       19.56       97.68    154.73 o 
   1   9   1     1351.75     1105.52    220.30 o 
   2   9   1     5400.39     5834.63    354.94 o 
   3   9   1     7749.41     7396.92    370.16 o 
   4   9   1     9529.10     9387.71    404.71 o 
   5   9   1     8687.96     8246.02    418.05 o 
   6   9   1     5962.46     5766.50    386.25 o 
   7   9   1     3838.34     3953.37    306.81 o 
   8   9   1      800.55      984.32    256.22 o 
   9   9   1        0.04      262.31    239.04 o 
 -13  10   1        2.36      115.12    373.72 o 
 -12  10   1      397.66      318.04    363.28 o 
 -11  10   1     1795.46     1877.14    403.23 o 
 -10  10   1     2806.33     2014.10    406.42 o 
  -9  10   1     4307.50     3977.79    468.79 o 
  -8  10   1     3104.87     2768.95    415.90 o 
  -7  10   1     2258.62     1524.98    271.26 o 
  -6  10   1     1180.86      790.84    241.57 o 
  -5  10   1        5.84      168.98    171.21 o 
  -4  10   1     1239.19     1623.02    275.85 o 
  -3  10   1     4680.95     4059.04    246.54 o 
  -2  10   1     7971.12     8685.70    385.16 o 
  -1  10   1    11905.79    12143.40    360.58 o 
   0  10   1     7346.13     7735.70    322.11 o 
   1  10   1     6439.30     6004.79    380.83 o 
   2  10   1     2025.99     1885.67    252.20 o 
   3  10   1      102.62      241.58    222.22 o 
   4  10   1      254.20      106.55    235.17 o 
   5  10   1      691.18      705.77    292.49 o 
   6  10   1     2150.62     1858.15    307.93 o 
   7  10   1     2273.36     2475.77    296.26 o 
   8  10   1     1539.90     1458.11    284.70 o 
 -13  11   1     2471.90     2657.19    985.82 o 
 -12  11   1     1155.87      733.69    411.86 o 
 -11  11   1       80.55       96.30    363.04 o 
 -10  11   1      592.98      282.33    340.64 o 
  -9  11   1     1768.30     1534.80    388.77 o 
  -8  11   1     4018.89     4378.80    407.93 o 
  -7  11   1     7683.76     7408.02    446.79 o 
  -6  11   1    11003.83    11279.88    489.90 o 
  -5  11   1     9103.01     8358.15    465.43 o 
  -4  11   1     4325.35     3910.64    285.77 o 
  -3  11   1      605.71      863.47    206.70 o 
  -2  11   1       28.11       62.80    176.98 o 
  -1  11   1        9.02      121.77    191.51 o 
   0  11   1     1308.37     1426.78    216.11 o 
   1  11   1     3376.25     3497.62    270.98 o 
   2  11   1     1238.23     1159.02    224.70 o 
   3  11   1      370.66      571.90    256.27 o 
   4  11   1       18.73       76.77    239.91 o 
   5  11   1      423.46      695.15    353.53 o 
   6  11   1      245.81      327.86    274.72 o 
   7  11   1       14.89      192.14    261.55 o 
 -12  12   1     2845.05     2705.92    501.98 o 
 -11  12   1     3358.53     3306.58    504.35 o 
 -10  12   1     1064.09      717.03    385.06 o 
  -9  12   1      293.55      276.91    371.73 o 
  -8  12   1      218.39      330.22    325.97 o 
  -7  12   1      222.58       80.78    256.81 o 
  -6  12   1      426.14      488.65    266.78 o 
  -5  12   1      862.32     1171.94    293.94 o 
  -4  12   1        0.51      154.54    260.94 o 
  -3  12   1     1305.55     1056.60    241.70 o 
  -2  12   1      933.01      857.38    238.07 o 
  -1  12   1      235.46      177.95    197.26 o 
   0  12   1       54.04      232.86    209.49 o 
   1  12   1      282.44      215.86    208.57 o 
   2  12   1      444.42      523.35    285.78 o 
   3  12   1       56.49      212.10    256.40 o 
   4  12   1      925.46      681.78    284.31 o 
   5  12   1     1108.66     1779.43    399.39 o 
 -11  13   1        8.30        0.94    357.00 o 
 -10  13   1      132.38      271.77    375.06 o 
  -9  13   1     1455.18      515.58    374.74 o 
  -8  13   1     1571.16     1629.55    510.62 o 
  -7  13   1     1210.99     1003.81    331.66 o 
  -6  13   1      810.68      636.24    284.56 o 
  -5  13   1      302.68      222.91    276.73 o 
  -4  13   1      230.70      314.88    280.51 o 
  -3  13   1       75.93        5.67    274.50 o 
  -2  13   1     1123.72     1214.76    268.92 o 
  -1  13   1     3099.10     3174.79    313.84 o 
   0  13   1     4536.59     4491.42    319.83 o 
   1  13   1     4684.17     4438.64    422.03 o 
   2  13   1     3991.27     4059.33    361.62 o 
   3  13   1     3053.39     3107.03    355.53 o 
   4  13   1     1308.98     1367.90    326.98 o 
 -10  14   1     1624.62     1716.65    459.13 o 
  -9  14   1      394.53      198.26    399.33 o 
  -8  14   1        6.72      223.20    364.43 o 
  -7  14   1     1053.71     1000.39    402.35 o 
  -6  14   1     2039.43     2465.79    394.82 o 
  -5  14   1     3541.00     3429.76    402.02 o 
  -4  14   1     4565.14     4434.93    502.67 o 
  -3  14   1     4383.49     3796.16    427.99 o 
  -2  14   1     2247.47     1715.76    347.43 o 
  -1  14   1      450.36     1032.98    855.92 o 
   0  14   1       76.61       79.31    281.47 o 
   1  14   1       18.09      163.87    280.57 o 
   2  14   1      403.11      330.11    279.45 o 
  -8  15   1     1466.62      540.38    573.45 o 
  -7  15   1      163.76        0.00    379.76 o 
  -6  15   1      125.56        0.94    298.66 o 
  -5  15   1       35.48       88.21    315.87 o 
  -4  15   1        9.56      377.73    393.74 o 
  -3  15   1      263.46      617.27    406.09 o 
  -2  15   1      223.33      326.13    415.66 o 
  -1  15   1        5.89      160.50    401.72 o 
   3 -16   2      148.92       10.39    373.14 o 
   4 -16   2      243.48      531.85    550.30 o 
   5 -16   2       57.56        0.00    370.83 o 
  -1 -15   2      153.24      184.09    278.98 o 
   0 -15   2       13.26      135.20    308.79 o 
   1 -15   2       48.97      249.53    310.23 o 
   2 -15   2      773.43      612.03    259.07 o 
   3 -15   2     1997.96     2215.90    304.20 o 
   4 -15   2     2640.72     2687.99    380.58 o 
   5 -15   2     2010.41     1351.33    419.48 o 
   6 -15   2     2340.42     2382.98    465.45 o 
   7 -15   2     2552.52     2001.45    445.49 o 
   8 -15   2      459.97      621.69    596.59 o 
   9 -15   2       11.58       54.20    368.57 o 
  -3 -14   2      654.61     1078.81    306.26 o 
  -2 -14   2     2567.52     2851.87    341.85 o 
  -1 -14   2     2987.85     3046.59    334.37 o 
   0 -14   2     3436.63     3016.94    488.02 o 
   1 -14   2     2561.00     2591.16    344.93 o 
   2 -14   2      881.23      680.02    247.31 o 
   3 -14   2       76.42      167.39    236.43 o 
   4 -14   2      178.60      192.77    227.92 o 
   5 -14   2     1037.22     1512.93    335.04 o 
   6 -14   2     4791.00     3091.19    479.18 o 
   7 -14   2     6100.03     5507.04    547.85 o 
   8 -14   2     6197.87     6102.03    588.78 o 
   9 -14   2     3835.97     3607.11    500.89 o 
  10 -14   2     1236.83     1179.87    726.02 o 
  -5 -13   2     2756.62     3227.08    359.43 o 
  -4 -13   2     3267.56     2940.85    347.72 o 
  -3 -13   2      473.07      466.81    282.54 o 
  -2 -13   2        0.67       59.90    259.08 o 
  -1 -13   2      396.05      390.61    248.33 o 
   0 -13   2     2645.15     2091.55    289.57 o 
   1 -13   2     5238.44     5179.22    360.81 o 
   2 -13   2     7883.35     6728.05    368.00 o 
   3 -13   2     6381.49     6115.36    357.75 o 
   4 -13   2     2246.46     2467.24    279.60 o 
   5 -13   2      966.32     1250.87    250.40 o 
   6 -13   2      765.07      696.24    349.79 o 
   7 -13   2      689.43      370.62    338.30 o 
   8 -13   2        5.91       51.22    342.72 o 
   9 -13   2       91.34      117.75    336.68 o 
  10 -13   2       30.60      252.56    365.49 o 
  11 -13   2      412.47      726.75    398.80 o 
  -6 -12   2       14.05      222.37    275.06 o 
  -5 -12   2      461.31      444.28    265.59 o 
  -4 -12   2     2240.87     1733.92    296.17 o 
  -3 -12   2      675.72      984.57    269.96 o 
  -2 -12   2       34.32      163.44    231.26 o 
  -1 -12   2      130.23      133.25    223.45 o 
   0 -12   2      180.02      256.25    218.79 o 
   1 -12   2       95.24      278.00    212.22 o 
   2 -12   2       43.17      168.72    187.36 o 
   3 -12   2        6.37      344.54    200.71 o 
   4 -12   2      383.82      330.88    198.51 o 
   5 -12   2     2190.26     2191.76    258.01 o 
   6 -12   2     3417.66     2738.79    250.71 o 
   7 -12   2     1309.53      997.27    275.96 o 
   8 -12   2     1020.59      982.42    444.96 o 
   9 -12   2     1212.95      878.01    359.69 o 
  10 -12   2      414.41       99.18    352.59 o 
  11 -12   2        8.62        3.78    351.24 o 
  12 -12   2      702.01      212.25    373.48 o 
  -8 -11   2        1.06      140.12    374.04 o 
  -7 -11   2      238.31      397.41    270.35 o 
  -6 -11   2       30.34      139.38    253.75 o 
  -5 -11   2       32.00      114.99    237.97 o 
  -4 -11   2      164.20      111.83    231.05 o 
  -3 -11   2        0.84       91.93    223.42 o 
  -2 -11   2      834.26      549.54    219.43 o 
  -1 -11   2     4359.60     4195.17    308.64 o 
   0 -11   2     7087.44     7133.31    364.91 o 
   1 -11   2     7663.01     8561.85    385.57 o 
   2 -11   2     5902.10     5584.06    318.98 o 
   3 -11   2     6714.81     6620.52    354.47 o 
   4 -11   2     4875.77     4765.25    298.02 o 
   5 -11   2     1051.20     1167.65    388.49 o 
   6 -11   2      140.39      205.03    175.06 o 
   7 -11   2     2604.21     2732.41    297.33 o 
   8 -11   2     7334.72     7926.54    432.37 o 
   9 -11   2     6641.21     6789.08    572.54 o 
  10 -11   2     9125.71     7552.20    594.50 o 
  11 -11   2     7733.93     7089.28    608.48 o 
  12 -11   2     3670.54     2811.69    576.28 o 
  13 -11   2     1225.98     1116.50    870.09 o 
  -9 -10   2      238.00        0.94    360.33 o 
  -8 -10   2      101.66      150.78    251.57 o 
  -7 -10   2     1310.10     1446.80    338.16 o 
  -6 -10   2     2572.51     2395.65    295.25 o 
  -5 -10   2     4649.56     4603.75    342.30 o 
  -4 -10   2     4664.23     4971.82    403.62 o 
  -3 -10   2     7301.16     8085.72    375.57 o 
  -2 -10   2     6869.84     6767.51    349.50 o 
  -1 -10   2     2196.72     2532.08    255.51 o 
   0 -10   2        6.44       93.48    181.87 o 
   1 -10   2     1144.34     1002.68    209.07 o 
   2 -10   2     3303.46     3499.45    269.99 o 
   3 -10   2     5515.36     5704.21    259.64 o 
   4 -10   2     7785.01     7929.13    310.84 o 
   5 -10   2     5967.44     6387.31    355.71 o 
   6 -10   2     2605.78     2433.40    208.66 o 
   7 -10   2      554.89      156.33    209.11 o 
   8 -10   2     1104.77     1111.04    260.96 o 
   9 -10   2       54.70       28.47    221.98 o 
  10 -10   2      271.54      250.99    324.62 o 
  11 -10   2     1827.28     1911.14    408.47 o 
  12 -10   2     1058.59      725.97    575.81 o 
  13 -10   2       43.17      260.97    388.86 o 
  -9  -9   2     3580.42     3862.97    520.75 o 
  -8  -9   2     3777.66     4025.68    337.02 o 
  -7  -9   2     2612.25     2719.20    304.86 o 
  -6  -9   2      361.52      156.17    214.73 o 
  -5  -9   2      409.68      516.31    213.18 o 
  -4  -9   2      390.62      496.22    214.64 o 
  -3  -9   2     1076.18      982.45    204.13 o 
  -2  -9   2     2269.73     2715.11    237.69 o 
  -1  -9   2     5056.75     5300.68    287.38 o 
   0  -9   2      441.61      300.07    166.24 o 
   1  -9   2      115.01      109.74    162.35 o 
   2  -9   2      989.13     1449.63    185.66 o 
   3  -9   2      947.24      924.48    184.81 o 
   4  -9   2       47.69      179.81    134.54 o 
   5  -9   2      764.03      740.59    173.45 o 
   6  -9   2       84.76      148.03    143.10 o 
   7  -9   2      471.09      478.64    167.57 o 
   8  -9   2     4861.48     4914.95    524.96 o 
   9  -9   2     2399.39     2606.71    303.78 o 
  10  -9   2      873.98     1100.64    264.12 o 
  11  -9   2     1195.51      963.06    290.44 o 
  12  -9   2      979.90      864.11    384.88 o 
  13  -9   2       98.12       26.45    342.86 o 
  14  -9   2      619.08      185.89    366.49 o 
 -10  -8   2       18.90      231.12    257.34 o 
  -9  -8   2      106.75      119.84    232.60 o 
  -8  -8   2      726.00      881.79    246.96 o 
  -7  -8   2     1278.25     1347.19    248.45 o 
  -6  -8   2       80.58       62.21    204.62 o 
  -5  -8   2       27.25       99.55    182.87 o 
  -4  -8   2       34.06      130.02    175.81 o 
  -3  -8   2      120.01      101.72    165.14 o 
  -2  -8   2       37.07      172.26    160.24 o 
  -1  -8   2      270.70      360.18    160.83 o 
   0  -8   2     1874.58     1805.03    191.85 o 
   1  -8   2     3721.63     3681.77    236.38 o 
   2  -8   2    11348.52    11593.45    330.13 o 
   3  -8   2     7331.47     7224.87    301.01 o 
   4  -8   2     8492.77     8593.04    312.73 o 
   5  -8   2     9772.08     9251.52    270.85 o 
   6  -8   2     7721.50     8171.09    298.47 o 
   7  -8   2     1269.78     1183.50    191.52 o 
   8  -8   2       48.65      143.28    201.00 o 
   9  -8   2     2568.91     2665.35    294.36 o 
  10  -8   2     5102.99     4572.10    716.70 o 
  11  -8   2     6837.63     7163.49    449.14 o 
  12  -8   2     7311.25     7881.54    492.08 o 
  13  -8   2     5935.53     6344.23    612.74 o 
  14  -8   2     1839.19     1342.26    422.41 o 
 -11  -7   2      545.74      242.76    218.95 o 
 -10  -7   2      453.20      519.75    242.28 o 
  -9  -7   2      154.50       74.99    213.86 o 
  -8  -7   2      826.82      593.85    222.31 o 
  -7  -7   2       95.65       18.97    192.41 o 
  -6  -7   2     1112.79     1240.23    218.85 o 
  -5  -7   2     5377.88     5414.46    279.93 o 
  -4  -7   2    11093.88    10791.84    442.12 o 
  -3  -7   2    10089.19    10566.61    340.55 o 
  -2  -7   2    18272.77    17771.36    394.53 o 
  -1  -7   2    12052.70    12254.02    462.65 o 
   0  -7   2    15250.33    15552.58    529.75 o 
   1  -7   2     8587.50     8547.99    285.14 o 
   2  -7   2      310.45      490.52    150.32 o 
   3  -7   2      517.79      719.39    155.09 o 
   4  -7   2     6611.10     6933.83    244.82 o 
   5  -7   2    10667.55    10827.79    276.70 o 
   6  -7   2    15969.70    16714.51    365.46 o 
   7  -7   2     9994.57    11202.61    466.48 o 
   8  -7   2     3416.05     3314.43    303.78 o 
   9  -7   2     2423.58     2706.66    287.61 o 
  10  -7   2      883.69     1066.11    271.10 o 
  11  -7   2       17.26       81.85    233.11 o 
  12  -7   2      260.44      516.58    267.86 o 
  13  -7   2      950.46     1473.98    376.59 o 
  14  -7   2      808.90      630.67    397.71 o 
 -12  -6   2       87.12      201.79    246.88 o 
 -11  -6   2      990.62      783.40    246.22 o 
 -10  -6   2     3453.44     3601.22    275.97 o 
  -9  -6   2     2770.91     3120.17    277.11 o 
  -8  -6   2     7539.38     7868.26    369.42 o 
  -7  -6   2     7768.35     7747.56    368.03 o 
  -6  -6   2     9580.41     9962.98    339.93 o 
  -5  -6   2     6092.54     6081.23    288.87 o 
  -4  -6   2     3787.88     3696.69    254.72 o 
  -3  -6   2        6.44       45.06    138.70 o 
  -2  -6   2     3887.75     3635.77    212.42 o 
  -1  -6   2     5278.63     5131.82    219.30 o 
   0  -6   2    18995.31    20087.23    459.43 o 
   1  -6   2    24188.43    26133.82    654.39 o 
   2  -6   2    15088.99    15437.75    361.41 o 
   3  -6   2     3909.47     4627.80    239.34 o 
   4  -6   2     2378.37     2951.21    160.28 o 
   5  -6   2      997.11      919.87    123.81 o 
   6  -6   2      607.23     1105.30    131.64 o 
   7  -6   2      486.63     1114.78    197.02 o 
   8  -6   2       16.89      159.45    185.35 o 
   9  -6   2      426.88      422.20    210.85 o 
  10  -6   2     1774.91     1574.82    310.41 o 
  11  -6   2     1572.12     1871.03    305.64 o 
  12  -6   2      726.63      588.48    282.36 o 
  13  -6   2     1020.48      636.92    298.55 o 
  14  -6   2      766.60      538.73    307.08 o 
 -12  -5   2     3542.98     3145.66    332.31 o 
 -11  -5   2     2843.00     2780.03    275.43 o 
 -10  -5   2     2561.56     2508.63    336.91 o 
  -9  -5   2      137.78       80.56    189.84 o 
  -8  -5   2       20.24      128.39    177.16 o 
  -7  -5   2        4.34       55.27    156.93 o 
  -6  -5   2     2908.43     3276.80    221.08 o 
  -5  -5   2     3277.97     3342.24    216.40 o 
  -4  -5   2     3530.97     3280.53    210.66 o 
  -3  -5   2       26.87       46.45    141.11 o 
  -2  -5   2     1425.04     1353.71    145.59 o 
  -1  -5   2       71.36       71.98    122.23 o 
   0  -5   2      159.94       86.68    120.41 o 
   1  -5   2       22.69       51.81    122.00 o 
   2  -5   2       63.80       48.13    121.61 o 
   3  -5   2     5432.40     5602.64    212.87 o 
   4  -5   2    18283.13    17653.84    307.11 o 
   5  -5   2     7754.02     8306.73    236.44 o 
   6  -5   2     5923.34     7366.10    552.92 o 
   7  -5   2     4007.56     4217.72    370.08 o 
   8  -5   2     7135.68     7749.83    380.24 o 
   9  -5   2     1330.48     1382.70    255.71 o 
  10  -5   2      462.83      681.64    240.21 o 
  11  -5   2     2432.47     3023.88    326.71 o 
  12  -5   2     3182.15     4001.11    580.46 o 
  13  -5   2     2208.42     1748.01    331.43 o 
  14  -5   2     3311.08     3522.88    413.84 o 
 -13  -4   2        0.61        0.00    215.21 o 
 -12  -4   2      441.55      295.23    217.41 o 
 -11  -4   2      679.41      630.33    246.40 o 
 -10  -4   2       32.78       97.31    177.88 o 
  -9  -4   2     3072.93     3355.79    316.22 o 
  -8  -4   2     1212.74     1215.47    186.79 o 
  -7  -4   2       53.59       90.40    144.04 o 
  -6  -4   2       15.56      132.97    135.96 o 
  -5  -4   2      496.43      352.58    134.97 o 
  -4  -4   2       39.73      117.66    127.44 o 
  -3  -4   2    21748.47    21532.46    405.59 o 
  -2  -4   2    24810.47    26094.49    497.60 o 
  -1  -4   2    17734.16    17533.13    337.41 o 
   0  -4   2    19683.16    20921.07    403.55 o 
   1  -4   2    20559.24    20375.40    378.26 o 
   2  -4   2    31111.14    31032.03    451.58 o 
   3  -4   2     6789.60     6603.62    205.88 o 
   4  -4   2     3209.42     4129.68    306.92 o 
   5  -4   2    34439.90    39312.33    738.78 o 
   6  -4   2    14603.74    14898.79    378.12 o 
   7  -4   2    13009.44    13758.33    499.18 o 
   8  -4   2    19665.72    20405.36    465.02 o 
   9  -4   2    21407.49    21668.34    724.41 o 
  10  -4   2    12880.29    12875.72    587.44 o 
  11  -4   2     5340.66     4905.11    409.97 o 
  12  -4   2     2095.00     1770.43    319.53 o 
  13  -4   2      225.45      416.62    379.66 o 
  14  -4   2       24.01      146.75    248.86 o 
 -13  -3   2     1308.04     1081.40    483.53 o 
 -12  -3   2     1495.01     1525.75    224.55 o 
 -11  -3   2     1038.21      729.27    182.96 o 
 -10  -3   2     1231.75     1169.19    179.48 o 
  -9  -3   2     1304.98     1192.39    169.06 o 
  -8  -3   2     2799.75     2501.34    324.94 o 
  -7  -3   2     7517.95     7584.51    238.84 o 
  -6  -3   2    10563.71    10314.41    267.67 o 
  -5  -3   2    33920.80    30834.45    490.34 o 
  -4  -3   2    36326.36    36076.62    636.35 o 
  -3  -3   2    16682.55    15543.52    319.28 o 
  -2  -3   2     6366.22     6522.51    211.86 o 
  -1  -3   2     3206.69     3392.23    138.27 o 
   0  -3   2     4885.41     6129.57    291.09 o 
   1  -3   2     2618.81     3393.20    190.49 o 
   2  -3   2       65.20       76.28    130.12 o 
   3  -3   2     6910.32     7793.62    280.35 o 
   4  -3   2    20447.55    21461.02    492.38 o 
   5  -3   2    10751.46    10877.13    312.41 o 
   6  -3   2      667.60      710.43    152.00 o 
   7  -3   2      352.35      339.02    153.23 o 
   8  -3   2      174.80      251.28    115.05 o 
   9  -3   2      294.99      329.31    260.88 o 
  10  -3   2      585.10      474.67    226.70 o 
  11  -3   2      336.83      251.79    240.22 o 
  12  -3   2      212.99      449.93    227.84 o 
  13  -3   2      256.14      519.08    291.13 o 
  14  -3   2      255.44      408.53    269.29 o 
 -14  -2   2      648.86      649.19    269.61 o 
 -13  -2   2     3100.05     3250.29    330.82 o 
 -12  -2   2     4410.44     4453.74    330.43 o 
 -11  -2   2     6266.87     6537.87    357.80 o 
 -10  -2   2     8122.97     8054.40    421.48 o 
  -9  -2   2     8335.20     7591.33    347.72 o 
  -8  -2   2     6550.55     6547.56    480.46 o 
  -7  -2   2       60.97      282.99    205.43 o 
  -6  -2   2        1.56      233.97    137.97 o 
  -5  -2   2     1298.91     1517.87    305.22 o 
  -4  -2   2      354.24      233.96    114.77 o 
  -3  -2   2     5181.45     4739.93    246.54 o 
  -2  -2   2       21.09        7.96     39.37 o 
  -1  -2   2    14708.65    17328.01    323.81 o 
   0  -2   2     2840.00     3534.44    146.13 o 
   1  -2   2     3315.70     4173.43    300.26 o 
   2  -2   2     2765.41     3167.15    214.22 o 
   3  -2   2      164.74      342.59    152.14 o 
   4  -2   2        4.00       75.74    136.23 o 
   5  -2   2     4556.13     6312.29    291.91 o 
   6  -2   2     5817.89     5555.07    269.31 o 
   7  -2   2     5804.44     6713.74    315.13 o 
   8  -2   2     1735.79     1854.54    170.60 o 
   9  -2   2     3051.07     3450.44    397.73 o 
  10  -2   2     3123.54     2761.92    334.35 o 
  11  -2   2     1486.99     1542.36    283.82 o 
  12  -2   2      106.52      176.63    220.68 o 
  13  -2   2     1858.68     1533.30    347.17 o 
  14  -2   2     2642.68     2203.00    439.48 o 
 -14  -1   2      864.23      786.05    240.91 o 
 -13  -1   2      104.47      136.13    221.43 o 
 -12  -1   2       23.74       85.86    209.57 o 
 -11  -1   2        2.38       10.39    185.83 o 
 -10  -1   2       42.53      324.52    182.79 o 
  -9  -1   2       86.53       69.61    150.27 o 
  -8  -1   2      114.34      236.67    144.47 o 
  -7  -1   2      391.00      261.74    208.43 o 
  -6  -1   2     2531.45     2887.44    258.46 o 
  -5  -1   2     8200.38     7849.10    283.77 o 
  -4  -1   2     1837.63     1571.92    158.81 o 
  -3  -1   2     3839.07     3898.32    193.18 o 
  -2  -1   2     1325.66     1077.59     60.49 o 
  -1  -1   2     2378.57     1705.04    134.26 o 
   0  -1   2    22789.62    25386.62    170.28 o 
   1  -1   2     3684.24     2546.99    126.68 o 
   2  -1   2    53485.33    61601.89   1448.59 o 
   3  -1   2    58558.05    59382.76    891.55 o 
   4  -1   2    32135.53    30532.36    591.24 o 
   5  -1   2    19542.23    20407.28    458.43 o 
   6  -1   2     1428.63     1897.31    198.88 o 
   7  -1   2      713.79      736.08    231.95 o 
   8  -1   2     3462.38     3765.71    322.08 o 
   9  -1   2     4797.81     5242.59    636.25 o 
  10  -1   2     8762.58     8419.32    469.24 o 
  11  -1   2    11600.86    12230.41    609.66 o 
  12  -1   2     5813.96     5623.32    441.22 o 
  13  -1   2     1495.30     1244.44    327.15 o 
  14  -1   2       71.44      190.65    258.60 o 
 -14   0   2        2.70       74.92    223.29 o 
 -13   0   2      749.54      853.19    321.10 o 
 -12   0   2     2034.91     1928.62    230.57 o 
 -11   0   2     2498.93     2592.00    248.13 o 
 -10   0   2     1135.84     1211.12    203.03 o 
  -9   0   2      854.78      930.48    182.02 o 
  -8   0   2     1730.77     1727.28    184.52 o 
  -7   0   2        5.16       76.52    136.29 o 
  -6   0   2    22145.58    21856.65    581.29 o 
  -5   0   2    27071.50    28279.25    629.42 o 
  -4   0   2    14372.50    14664.59    321.77 o 
  -3   0   2     8556.96     6729.96    246.89 o 
  -2   0   2    29183.96    28390.30    355.29 o 
  -1   0   2    34266.95    33123.16    188.85 o 
   0   0   2      112.47      526.53     81.48 o 
   1   0   2      797.73      937.52     68.68 o 
   2   0   2     9954.23    10962.08    220.08 o 
   3   0   2     5053.84     4507.67    206.17 o 
   4   0   2    12510.60    11974.26    329.80 o 
   5   0   2    14195.16    12829.44    309.25 o 
   6   0   2    15912.19    16145.11    363.28 o 
   7   0   2     8243.19     8179.87    301.01 o 
   8   0   2      837.29     1022.05    177.67 o 
   9   0   2      125.37      278.14    220.53 o 
  10   0   2      112.74      199.75    235.44 o 
  11   0   2      340.04      356.58    262.36 o 
  12   0   2      341.11      296.77    281.42 o 
  13   0   2       34.34      110.37    281.10 o 
  14   0   2        3.60       69.15    320.93 o 
 -14   1   2      994.25     1118.19    274.45 o 
 -13   1   2      204.84      448.81    301.49 o 
 -12   1   2     1967.45     2115.04    302.66 o 
 -11   1   2     6704.89     7058.98    298.09 o 
 -10   1   2     5425.80     5629.96    287.26 o 
  -9   1   2     9563.20     9788.88    338.82 o 
  -8   1   2    18807.02    18959.96    414.34 o 
  -7   1   2    15687.47    15420.17    378.92 o 
  -6   1   2     6349.51     5940.23    204.63 o 
  -5   1   2      837.87      698.59    160.28 o 
  -4   1   2       33.01      169.19     87.96 o 
  -3   1   2      506.66      404.95     80.09 o 
  -2   1   2    23769.45    26306.34    346.97 o 
  -1   1   2     4806.76     4810.68    101.32 o 
   0   1   2    14701.66    17111.21    180.74 o 
   1   1   2    11778.91    12041.05    238.43 o 
   2   1   2       45.20      164.52     89.64 o 
   3   1   2      298.19      403.33    105.48 o 
   4   1   2      247.33      163.91    112.68 o 
   5   1   2       97.32       58.74    108.83 o 
   6   1   2       26.18      245.78    121.99 o 
   7   1   2       79.68      123.38    122.18 o 
   8   1   2     1551.01     1527.18    170.96 o 
   9   1   2     1536.78     1022.92    225.81 o 
  10   1   2     4448.18     4841.84    394.88 o 
  11   1   2     2075.53     2095.39    325.47 o 
  12   1   2     1314.22     2028.28    355.00 o 
  13   1   2      541.55      524.78    304.82 o 
 -15   2   2     2042.60     1820.86    381.84 o 
 -14   2   2     3821.02     4225.83    391.21 o 
 -13   2   2     4395.70     4649.14    380.90 o 
 -12   2   2     2019.11     1966.58    288.50 o 
 -11   2   2      151.47       23.59    211.22 o 
 -10   2   2      333.49      332.89    146.10 o 
  -9   2   2      358.95      575.87    185.19 o 
  -8   2   2     2239.94     2223.60    150.88 o 
  -7   2   2     1298.08     1580.01    105.39 o 
  -6   2   2       82.51       71.41     74.92 o 
  -5   2   2      846.14      984.38     81.34 o 
  -4   2   2      962.87      889.48     86.27 o 
  -3   2   2       18.14      110.92     87.35 o 
  -2   2   2       80.58      107.12    103.95 o 
  -1   2   2    15591.17    16018.10    210.80 o 
   0   2   2     7571.60     8077.48    171.59 o 
   1   2   2     2232.70     2532.47    125.33 o 
   2   2   2    18489.92    16060.22    295.80 o 
   3   2   2    19667.33    17862.66    371.31 o 
   4   2   2    15713.70    16496.60    322.38 o 
   5   2   2    11333.66    11170.17    284.68 o 
   6   2   2    11995.37    12114.51    288.84 o 
   7   2   2     8371.56     8327.97    273.96 o 
   8   2   2     1426.71     1364.07    190.67 o 
   9   2   2      890.90      912.15    218.12 o 
  10   2   2     2544.31     2516.69    296.85 o 
  11   2   2     1896.89     1710.32    332.76 o 
  12   2   2     1918.29     1823.40    361.86 o 
  13   2   2     4109.36     2940.13    521.47 o 
 -15   3   2        7.82       12.76    305.54 o 
 -14   3   2       52.71      148.36    289.44 o 
 -13   3   2        7.52       88.55    252.94 o 
 -12   3   2       50.01      174.72    233.42 o 
 -11   3   2     1409.27     1624.51    279.94 o 
 -10   3   2      353.06      330.17    161.20 o 
  -9   3   2      967.65      997.85    157.39 o 
  -8   3   2      120.85      187.87    110.66 o 
  -7   3   2      174.19      220.57     99.04 o 
  -6   3   2      460.47      597.15     93.04 o 
  -5   3   2      927.58      927.90    109.76 o 
  -4   3   2     6772.61     7273.38    162.85 o 
  -3   3   2    33460.33    32738.92    489.05 o 
  -2   3   2    23287.80    19934.49    259.25 o 
  -1   3   2    11907.83    12164.44    313.46 o 
   0   3   2    71118.49    63264.22    724.11 o 
   1   3   2    12739.53    11704.14    284.08 o 
   2   3   2     3071.80     2980.55    167.77 o 
   3   3   2     5090.12     5261.44    225.55 o 
   4   3   2     1691.69     1616.57    130.37 o 
   5   3   2     3446.42     3664.49    278.84 o 
   6   3   2     6654.22     7008.87    276.66 o 
   7   3   2    12686.57    13407.95    414.97 o 
   8   3   2    11354.47    10067.05    417.33 o 
   9   3   2     6259.84     6233.86    368.16 o 
  10   3   2       64.56      162.44    254.50 o 
  11   3   2       34.39      193.28    264.61 o 
  12   3   2        9.59      161.33    275.70 o 
 -15   4   2     2307.90     3076.88    734.52 o 
 -14   4   2     1483.31     1765.10    430.20 o 
 -13   4   2     2037.95     2217.26    420.13 o 
 -12   4   2     1489.40     1619.78    298.42 o 
 -11   4   2      755.80      666.87    237.92 o 
 -10   4   2       58.80      131.89    192.21 o 
  -9   4   2     6959.55     7060.83    289.17 o 
  -8   4   2     8098.62     8298.82    442.62 o 
  -7   4   2    13939.73    14070.98    350.43 o 
  -6   4   2    27867.46    28238.14    380.36 o 
  -5   4   2    25614.85    26143.25    355.33 o 
  -4   4   2     7632.11     7444.69    188.30 o 
  -3   4   2       93.66       88.19     76.83 o 
  -2   4   2      395.25      251.04     83.64 o 
  -1   4   2     1279.12     1281.89    154.69 o 
   0   4   2     6590.89     5454.82    225.88 o 
   1   4   2    10856.63    12373.17    281.24 o 
   2   4   2    12709.98    11146.54    321.44 o 
   3   4   2     6330.06     6143.84    270.13 o 
   4   4   2      406.55      387.34    134.22 o 
   5   4   2        6.04       78.86    123.21 o 
   6   4   2       58.77      105.43    148.95 o 
   7   4   2       36.37      157.69    166.10 o 
   8   4   2      143.56      174.94    178.35 o 
   9   4   2       25.35       39.76    184.87 o 
  10   4   2      382.32      346.37    204.49 o 
  11   4   2      480.43      451.50    251.69 o 
  12   4   2      534.08      514.50    262.69 o 
 -15   5   2     1926.25     2498.94    466.01 o 
 -14   5   2     2635.50     1980.47    444.10 o 
 -13   5   2     3834.30     3523.31    467.30 o 
 -12   5   2     6008.24     5753.17    511.54 o 
 -11   5   2    13027.39    13406.48   1033.05 o 
 -10   5   2     5542.56     5476.15    355.80 o 
  -9   5   2      125.69      238.05    156.38 o 
  -8   5   2       51.82       17.10     84.79 o 
  -7   5   2      573.47      606.29    148.87 o 
  -6   5   2      914.12     1113.21    120.84 o 
  -5   5   2     1597.02     1534.28    133.13 o 
  -4   5   2     6613.30     7260.49    298.22 o 
  -3   5   2     3072.56     3911.26    628.92 o 
  -2   5   2     3430.09     2501.14    179.45 o 
  -1   5   2     1090.70      842.12    140.20 o 
   0   5   2       37.29      248.19    124.22 o 
   1   5   2      510.94      526.41    150.76 o 
   2   5   2       85.10       52.90    135.19 o 
   3   5   2      836.09      741.18    172.58 o 
   4   5   2     3179.68     3194.19    229.37 o 
   5   5   2     2984.83     3681.49    237.51 o 
   6   5   2     3721.89     3697.49    239.77 o 
   7   5   2     2833.28     2364.65    230.05 o 
   8   5   2     2387.92     2642.80    247.70 o 
   9   5   2     1405.57     1454.54    235.99 o 
  10   5   2      190.20       69.27    207.46 o 
  11   5   2       36.91      103.69    212.80 o 
 -15   6   2       58.79      310.31    410.56 o 
 -14   6   2       16.31       56.81    360.71 o 
 -13   6   2       79.32      139.03    343.44 o 
 -12   6   2      556.22      765.01    338.24 o 
 -11   6   2       12.74       13.23    288.57 o 
 -10   6   2       30.86       29.29    196.88 o 
  -9   6   2       37.40       33.36    146.75 o 
  -8   6   2     2178.24     2355.38    222.05 o 
  -7   6   2     4508.48     4746.12    228.02 o 
  -6   6   2     2053.07     1842.53    150.37 o 
  -5   6   2       62.44       50.39    104.05 o 
  -4   6   2       87.82      141.70    102.43 o 
  -3   6   2       39.03      190.05    108.38 o 
  -2   6   2     1758.47     1697.89    140.56 o 
  -1   6   2    24175.76    23269.12    491.04 o 
   0   6   2    20938.70    19778.54    398.25 o 
   1   6   2    14829.50    15541.43    361.11 o 
   2   6   2     7865.60     7286.04    329.03 o 
   3   6   2     8937.96     8922.82    340.59 o 
   4   6   2     3404.51     3690.24    252.11 o 
   5   6   2      289.27      454.22    174.21 o 
   6   6   2     1961.91     2158.10    227.10 o 
   7   6   2     3282.13     3397.38    272.82 o 
   8   6   2     4140.27     3745.12    290.74 o 
   9   6   2     4118.39     3708.84    301.75 o 
  10   6   2     4930.18     4975.36    352.59 o 
  11   6   2     3017.85     3586.33    348.68 o 
 -14   7   2     1123.77      973.04    417.60 o 
 -13   7   2     2193.39     2975.33    464.25 o 
 -12   7   2     2015.66     1230.73    506.84 o 
 -11   7   2     2982.48     3294.28    514.40 o 
 -10   7   2      727.25      553.98    229.27 o 
  -9   7   2       17.88      115.00    185.57 o 
  -8   7   2     1476.67     1457.94    564.98 o 
  -7   7   2     9386.80    10583.63    481.74 o 
  -6   7   2    12199.31    11766.94    320.98 o 
  -5   7   2    12784.58    12328.71    279.69 o 
  -4   7   2    20320.01    19707.04    366.60 o 
  -3   7   2    22150.10    21727.26    414.64 o 
  -2   7   2    11540.73    11173.79    291.32 o 
  -1   7   2     1118.82     1426.82    172.61 o 
   0   7   2       95.38      176.74    132.14 o 
   1   7   2     1241.02     1176.87    159.50 o 
   2   7   2     1870.19     1867.46    224.96 o 
   3   7   2     4182.71     4418.74    261.34 o 
   4   7   2     8073.64     8128.59    360.80 o 
   5   7   2     5371.34     5704.26    298.62 o 
   6   7   2      500.06      480.70    198.30 o 
   7   7   2      302.05      305.69    200.89 o 
   8   7   2        9.04      215.42    215.35 o 
   9   7   2       26.72      188.25    222.94 o 
  10   7   2      140.57      243.42    238.68 o 
 -14   8   2        3.78       68.13    386.51 o 
 -13   8   2      877.07     1597.66    432.49 o 
 -12   8   2     2778.14     2186.83    428.42 o 
 -11   8   2     5709.07     5685.80    537.86 o 
 -10   8   2     9017.60     7973.77    569.97 o 
  -9   8   2    16260.11    15648.97   1379.09 o 
  -8   8   2     6363.64     5513.17    367.52 o 
  -7   8   2     2158.00     2443.98    256.73 o 
  -6   8   2      321.05      319.63    140.59 o 
  -5   8   2      215.39      160.43    135.56 o 
  -4   8   2        7.80       86.47    123.10 o 
  -3   8   2      857.47     1272.50    156.84 o 
  -2   8   2     3545.38     2943.38    194.89 o 
  -1   8   2      429.39      398.70    152.38 o 
   0   8   2      114.12      445.29    146.95 o 
   1   8   2        1.91       33.27    145.35 o 
   2   8   2       52.17       73.41    156.89 o 
   3   8   2      110.67      279.88    192.98 o 
   4   8   2      209.58      408.37    210.64 o 
   5   8   2       17.70        7.56    206.04 o 
   6   8   2      390.19      608.88    217.22 o 
   7   8   2     1732.91     1914.13    252.55 o 
   8   8   2     2114.60     1377.03    258.49 o 
   9   8   2      911.74      820.21    248.09 o 
 -14   9   2     2343.42     2022.24    488.23 o 
 -13   9   2      598.14      518.69    378.11 o 
 -12   9   2       22.93        6.61    309.97 o 
 -11   9   2       23.24      241.89    333.33 o 
 -10   9   2       19.30       11.34    304.70 o 
  -9   9   2       37.25      133.59    180.01 o 
  -8   9   2      166.62      308.41    227.45 o 
  -7   9   2       49.55       80.46    195.11 o 
  -6   9   2      381.17      423.49    224.17 o 
  -5   9   2      551.16      572.04    167.70 o 
  -4   9   2      310.87      277.02    159.10 o 
  -3   9   2      357.73      427.09    167.05 o 
  -2   9   2      149.82      259.46    154.60 o 
  -1   9   2     1082.61      728.43    250.17 o 
   0   9   2     1352.31     2120.67    283.16 o 
   1   9   2     5678.46     5331.06    273.50 o 
   2   9   2     6817.86     7006.61    317.38 o 
   3   9   2     6342.04     6581.30    314.87 o 
   4   9   2     6428.21     6611.11    391.20 o 
   5   9   2     2993.50     3011.05    312.69 o 
   6   9   2     1421.42     1316.96    245.43 o 
   7   9   2       99.28      269.65    226.97 o 
   8   9   2      336.57      347.48    237.31 o 
 -13  10   2       60.90      153.69    389.37 o 
 -12  10   2     1015.16      784.86    386.05 o 
 -11  10   2     2516.26     2166.48    463.39 o 
 -10  10   2     1739.72     1574.96    405.49 o 
  -9  10   2     1244.94     1224.55    261.14 o 
  -8  10   2      290.41      412.66    244.24 o 
  -7  10   2        7.31       47.24    221.60 o 
  -6  10   2      204.17      442.02    238.32 o 
  -5  10   2     3580.17     3389.16    347.18 o 
  -4  10   2     7715.70     7663.48    507.53 o 
  -3  10   2     9206.95     8389.47    374.07 o 
  -2  10   2     6655.74     7132.50    302.95 o 
  -1  10   2     4865.27     4773.70    276.44 o 
   0  10   2     4260.74     3938.64    267.49 o 
   1  10   2     1413.99     1284.93    206.29 o 
   2  10   2        0.97      214.79    195.09 o 
   3  10   2      879.38     1258.17    278.39 o 
   4  10   2     1149.44     1245.33    263.37 o 
   5  10   2     1920.17     2233.17    277.65 o 
   6  10   2     4172.94     3952.34    385.60 o 
   7  10   2     2004.71     2534.94    305.52 o 
 -13  11   2      820.39      801.55    438.76 o 
 -12  11   2       10.40      370.48    414.88 o 
 -11  11   2     1533.67     1421.89    410.12 o 
 -10  11   2     3574.10     3741.48    494.81 o 
  -9  11   2     4467.48     4117.89    485.77 o 
  -8  11   2     6375.10     6300.11    518.21 o 
  -7  11   2     9099.44     8485.35    473.53 o 
  -6  11   2     8280.47     8870.05    955.73 o 
  -5  11   2     2795.25     2559.28    315.80 o 
  -4  11   2      712.85      622.69    294.34 o 
  -3  11   2        0.48      106.68    193.97 o 
  -2  11   2       53.03       83.76    181.20 o 
  -1  11   2      605.75      537.79    205.32 o 
   0  11   2     5174.63     5183.27    313.52 o 
   1  11   2     2328.41     2608.91    257.54 o 
   2  11   2      251.32      458.70    212.26 o 
   3  11   2        1.53      176.64    203.99 o 
   4  11   2       20.69       75.37    256.89 o 
   5  11   2       78.51      311.56    242.61 o 
   6  11   2        4.24      129.99    239.13 o 
 -12  12   2     1542.64     1408.73    448.03 o 
 -11  12   2      796.02      793.22    421.82 o 
 -10  12   2       43.39      149.11    343.18 o 
  -9  12   2        0.26      239.29    354.66 o 
  -8  12   2        9.39       94.97    260.80 o 
  -7  12   2       39.43      136.61    263.32 o 
  -6  12   2     1166.31     1134.11    303.89 o 
  -5  12   2      827.45      930.16    285.85 o 
  -4  12   2        0.29        6.61    252.58 o 
  -3  12   2      778.79      637.66    288.49 o 
  -2  12   2       86.60      527.53    224.43 o 
  -1  12   2      166.27      373.99    238.08 o 
   0  12   2       25.39        9.25    203.86 o 
   1  12   2       49.39      160.60    206.10 o 
   2  12   2      120.77      120.27    247.56 o 
   3  12   2     1139.18     1239.74    294.38 o 
   4  12   2     2051.46     2084.44    400.21 o 
   5  12   2     1971.22     2302.23    382.24 o 
 -11  13   2        1.04        0.00    367.10 o 
 -10  13   2      445.13      299.46    403.00 o 
  -9  13   2     1656.21     1119.92    412.04 o 
  -8  13   2     1179.32     1400.86    584.78 o 
  -7  13   2      676.46      845.47    308.88 o 
  -6  13   2      299.33      387.54    295.27 o 
  -5  13   2       33.22       18.26    269.90 o 
  -4  13   2       88.61      137.83    281.36 o 
  -3  13   2     1460.54     1765.48    341.28 o 
  -2  13   2     2730.26     2450.76    354.23 o 
  -1  13   2     5326.40     5406.12    433.85 o 
   0  13   2     4140.67     4232.65    395.71 o 
   1  13   2     3598.42     3483.29    351.02 o 
   2  13   2     1831.13     2410.82    332.04 o 
   3  13   2      713.85      498.35    289.69 o 
  -9  14   2      221.70      570.90    591.39 o 
  -8  14   2     1392.51     1560.52    424.59 o 
  -7  14   2     2838.02     3244.47    405.48 o 
  -6  14   2     3341.90     2795.02    387.54 o 
  -5  14   2     3051.20     3320.53    427.05 o 
  -4  14   2     1874.69     2346.96    536.93 o 
  -3  14   2      867.48      636.25    399.09 o 
  -2  14   2        7.09        0.43    364.41 o 
  -1  14   2      364.14      651.56    777.98 o 
   0  14   2      289.59      323.96    369.39 o 
   1  14   2      475.83      723.35    331.01 o 
  -7  15   2       12.75        1.89    468.58 o 
  -6  15   2       44.65       86.57    379.75 o 
  -5  15   2        1.49      137.25    385.09 o 
  -4  15   2      227.20       34.01    382.93 o 
  -3  15   2      431.08     1151.40    805.37 o 
  -2  15   2       17.09      201.68    398.21 o 
   2 -16   3        3.58       14.91    287.71 o 
   3 -16   3       48.48      123.16    287.75 o 
   4 -16   3       71.79      447.28    415.21 o 
   5 -16   3       32.02      160.37    381.76 o 
   6 -16   3      116.46        0.00    524.32 o 
  -2 -15   3      190.17      200.28    552.66 o 
  -1 -15   3      101.08      185.48    274.50 o 
   0 -15   3       53.32       74.31    288.80 o 
   1 -15   3      528.59      576.91    305.65 o 
   2 -15   3     1442.51     1461.64    362.58 o 
   3 -15   3     1491.79     1398.86    314.72 o 
   4 -15   3     1326.90     1728.06    280.86 o 
   5 -15   3      837.91      340.51    375.82 o 
   6 -15   3      334.66      182.83    348.72 o 
   7 -15   3       87.84      309.60    375.92 o 
   8 -15   3      585.97      589.67    595.17 o 
   9 -15   3     1994.02     2043.49    466.58 o 
  -4 -14   3     1208.59     1586.41    436.38 o 
  -3 -14   3     1980.86     2705.19    335.65 o 
  -2 -14   3     3151.47     3628.29    353.58 o 
  -1 -14   3     2634.44     2805.93    348.30 o 
   0 -14   3     2093.37     2312.90    310.93 o 
   1 -14   3      648.67      296.34    288.20 o 
   2 -14   3      184.66      278.41    223.36 o 
   3 -14   3     1761.19     1677.84    280.41 o 
   4 -14   3     3223.40     2921.00    304.11 o 
   5 -14   3     3329.18     4069.49    939.15 o 
   6 -14   3     5410.63     5916.04    586.20 o 
   7 -14   3     6289.76     5140.30    558.80 o 
   8 -14   3     5076.63     4491.82    545.43 o 
   9 -14   3     1766.34     1436.23    799.23 o 
  10 -14   3      165.67      496.15    546.05 o 
  -5 -13   3      964.12      784.71    303.85 o 
  -4 -13   3      129.86      331.07    275.93 o 
  -3 -13   3      365.84      495.24    258.35 o 
  -2 -13   3      735.54      659.26    258.41 o 
  -1 -13   3     1179.49     1199.66    283.59 o 
   0 -13   3     3742.52     3940.08    582.83 o 
   1 -13   3     6617.65     6590.14    390.39 o 
   2 -13   3     6117.64     6548.04    430.02 o 
   3 -13   3     2786.12     2944.15    365.58 o 
   4 -13   3      597.79     1165.39    449.60 o 
   5 -13   3      623.35      438.72    218.49 o 
   6 -13   3      127.81      255.90    238.33 o 
   7 -13   3      173.01      189.79    262.14 o 
   8 -13   3      325.73      256.83    345.24 o 
   9 -13   3        4.53       75.19    349.32 o 
  10 -13   3      406.95      684.14    402.07 o 
  11 -13   3      622.16      794.23    392.69 o 
  -7 -12   3      220.70      362.45    388.38 o 
  -6 -12   3      514.44      662.83    284.91 o 
  -5 -12   3     1150.54     1262.11    289.67 o 
  -4 -12   3     2220.56     2592.94    311.75 o 
  -3 -12   3      778.97      894.57    287.99 o 
  -2 -12   3        2.77       43.55    219.11 o 
  -1 -12   3       85.18      130.71    221.97 o 
   0 -12   3       94.87      124.05    220.24 o 
   1 -12   3        2.38      126.70    213.31 o 
   2 -12   3        3.53       82.95    203.67 o 
   3 -12   3      158.94      172.48    195.00 o 
   4 -12   3     1934.71     1810.54    240.77 o 
   5 -12   3     2542.20     2470.57    266.31 o 
   6 -12   3     3592.19     3499.86    356.37 o 
   7 -12   3      822.53      479.23    254.81 o 
   8 -12   3      405.60      134.85    234.37 o 
   9 -12   3      181.08      132.33    333.50 o 
  10 -12   3      189.90      285.07    340.10 o 
  11 -12   3     2038.10     1340.03    386.56 o 
  12 -12   3     3085.84     2812.62    601.79 o 
  -8 -11   3       58.35       10.39    258.57 o 
  -7 -11   3       41.28      294.32    262.00 o 
  -6 -11   3        2.90      116.82    242.02 o 
  -5 -11   3        0.24      154.88    238.21 o 
  -4 -11   3       27.22      141.12    225.82 o 
  -3 -11   3      325.80      220.37    214.99 o 
  -2 -11   3     2303.11     1941.59    268.37 o 
  -1 -11   3     4215.56     5420.68    333.09 o 
   0 -11   3     7423.66     7248.38    368.10 o 
   1 -11   3     4425.92     4100.32    294.82 o 
   2 -11   3     1882.69     2171.01    336.81 o 
   3 -11   3     1055.86     1335.69    331.99 o 
   4 -11   3        3.95       96.99    184.55 o 
   5 -11   3     1771.97     1847.78    266.26 o 
   6 -11   3     5955.34     5919.94    302.85 o 
   7 -11   3     8018.70     7218.00    510.06 o 
   8 -11   3    11363.70    10860.81    479.71 o 
   9 -11   3     7975.12     7203.95    642.08 o 
  10 -11   3     5353.48     4934.56    525.47 o 
  11 -11   3     2166.88     2353.13    446.43 o 
  12 -11   3      661.43      617.17    391.74 o 
  13 -11   3       10.15        0.00    335.05 o 
  -9 -10   3       54.28      413.30    274.85 o 
  -8 -10   3     1493.70     1614.46    297.43 o 
  -7 -10   3     2904.14     2725.39    398.03 o 
  -6 -10   3     4525.91     4211.67    335.07 o 
  -5 -10   3     4629.11     5429.14    338.08 o 
  -4 -10   3     4561.26     4840.52    332.81 o 
  -3 -10   3     1815.68     1987.75    247.39 o 
  -2 -10   3      645.41      493.56    207.42 o 
  -1 -10   3      305.43      240.22    196.31 o 
   0 -10   3     4953.84     5064.72    330.94 o 
   1 -10   3     5515.77     5159.91    314.85 o 
   2 -10   3     8015.27     7800.14    346.92 o 
   3 -10   3     8177.33     8401.13    356.22 o 
   4 -10   3     8381.74     8690.79    302.33 o 
   5 -10   3     2447.48     2678.65    271.46 o 
   6 -10   3       41.15      113.53    161.30 o 
   7 -10   3        5.84      149.59    205.79 o 
   8 -10   3       13.69      170.72    219.16 o 
   9 -10   3      349.14      563.72    248.21 o 
  10 -10   3      288.12      197.78    244.75 o 
  11 -10   3     1016.36      930.90    379.04 o 
  12 -10   3      425.18      258.44    357.05 o 
  13 -10   3        6.10      210.26    400.14 o 
 -10  -9   3     3388.88     3679.02    360.39 o 
  -9  -9   3     3349.86     3603.99    383.00 o 
  -8  -9   3     1541.19     1402.91    277.82 o 
  -7  -9   3       23.17      179.66    221.58 o 
  -6  -9   3      564.12      635.61    229.04 o 
  -5  -9   3     1887.45     1996.09    254.65 o 
  -4  -9   3     4082.33     3661.29    264.08 o 
  -3  -9   3     5130.92     4788.43    305.17 o 
  -2  -9   3     7037.94     8284.20    619.89 o 
  -1  -9   3     2602.17     2501.78    225.84 o 
   0  -9   3       48.80      155.76    165.34 o 
   1  -9   3      609.78      499.61    171.14 o 
   2  -9   3     1458.38     1749.11    203.30 o 
   3  -9   3      617.47      419.02    170.34 o 
   4  -9   3      260.72      189.98     85.88 o 
   5  -9   3       58.29       31.74    140.39 o 
   6  -9   3      650.60      679.20    183.69 o 
   7  -9   3     1886.32     1999.08    270.56 o 
   8  -9   3     2760.73     2653.71    288.44 o 
   9  -9   3      493.16      757.83    249.37 o 
  10  -9   3      358.04      382.65    252.63 o 
  11  -9   3      867.02     1215.68    281.40 o 
  12  -9   3        7.89       97.64    265.06 o 
  13  -9   3     1266.61     1292.49    888.04 o 
 -10  -8   3      643.33      694.62    279.26 o 
  -9  -8   3      711.65      821.42    261.58 o 
  -8  -8   3     1559.74     1563.31    263.58 o 
  -7  -8   3       94.96      428.85    266.72 o 
  -6  -8   3       54.38       65.63    193.52 o 
  -5  -8   3      133.76      286.01    190.28 o 
  -4  -8   3      715.34      648.16    193.89 o 
  -3  -8   3      319.78      159.48    161.32 o 
  -2  -8   3      471.13      441.87    171.61 o 
  -1  -8   3      751.32      960.30    177.83 o 
   0  -8   3     6242.67     6448.00    288.81 o 
   1  -8   3     8581.80     8511.12    298.95 o 
   2  -8   3    14404.61    14026.89    389.07 o 
   3  -8   3     4827.80     5126.60    253.13 o 
   4  -8   3     3706.08     3990.70    195.38 o 
   5  -8   3     1877.83     1924.71    172.08 o 
   6  -8   3       64.29       34.67    125.20 o 
   7  -8   3     2941.93     2582.68    281.38 o 
   8  -8   3     4921.44     5663.35    359.59 o 
   9  -8   3     4928.58     5449.85    372.45 o 
  10  -8   3     5712.75     6131.41    416.51 o 
  11  -8   3     9059.21     8894.49    503.68 o 
  12  -8   3     5098.31     4889.04    415.48 o 
  13  -8   3     1777.16     1832.20    341.73 o 
  14  -8   3       16.33        2.83    337.64 o 
 -11  -7   3      568.63      437.25    257.33 o 
 -10  -7   3      175.28      311.56    248.80 o 
  -9  -7   3       88.06       68.03    207.21 o 
  -8  -7   3      680.88      772.12    228.83 o 
  -7  -7   3      471.92      513.25    198.52 o 
  -6  -7   3     4202.64     4419.81    366.10 o 
  -5  -7   3    15805.84    15632.76    482.71 o 
  -4  -7   3    11795.58    12212.88    354.13 o 
  -3  -7   3    13271.56    13073.64    344.45 o 
  -2  -7   3    14096.41    12684.02    364.29 o 
  -1  -7   3     2136.11     2116.44    185.59 o 
   0  -7   3     1053.28      853.82    201.95 o 
   1  -7   3      779.60      771.49    157.83 o 
   2  -7   3     3383.17     3552.48    222.74 o 
   3  -7   3     6547.79     7377.49    291.77 o 
   4  -7   3    10403.03    10864.92    314.37 o 
   5  -7   3    16850.04    16923.24    336.25 o 
   6  -7   3    19822.86    19507.64    420.46 o 
   7  -7   3     8380.16     9015.16    399.44 o 
   8  -7   3      110.00      105.99    192.50 o 
   9  -7   3       12.78       21.62    214.93 o 
  10  -7   3      107.85      122.30    218.51 o 
  11  -7   3      883.38      600.63    258.08 o 
  12  -7   3     1131.40     1189.54    294.91 o 
  13  -7   3     1299.81     1618.44    338.15 o 
  14  -7   3      317.57      362.77    304.27 o 
 -12  -6   3      528.28      657.38    292.58 o 
 -11  -6   3     4960.91     4697.33    576.93 o 
 -10  -6   3     8173.09     8808.32    687.73 o 
  -9  -6   3     8217.76     8433.10    379.29 o 
  -8  -6   3     6101.63     6521.89    564.66 o 
  -7  -6   3     3676.29     3736.79    263.00 o 
  -6  -6   3     5511.68     5340.83    277.64 o 
  -5  -6   3      594.91      512.62    163.35 o 
  -4  -6   3      145.71      304.33    146.00 o 
  -3  -6   3     7662.14     7747.57    261.95 o 
  -2  -6   3     5513.57     5958.75    287.58 o 
  -1  -6   3     8553.33     8405.91    288.74 o 
   0  -6   3    21989.06    22720.18    424.88 o 
   1  -6   3    17458.43    19223.21    418.12 o 
   2  -6   3     7058.46     7285.37    253.30 o 
   3  -6   3     1217.11     1291.47    154.84 o 
   4  -6   3       39.23       68.12    104.59 o 
   5  -6   3      645.04      678.73    119.83 o 
   6  -6   3       18.38        4.72    160.75 o 
   7  -6   3      445.96      696.47    196.21 o 
   8  -6   3       12.56       31.63    183.14 o 
   9  -6   3      731.21     1049.16    245.72 o 
  10  -6   3     2424.44     2452.57    309.00 o 
  11  -6   3      360.28      126.62    228.48 o 
  12  -6   3      105.05       30.38    251.17 o 
  13  -6   3      429.25      360.87    327.99 o 
  14  -6   3       31.73      139.49    287.53 o 
 -12  -5   3     1423.11     1601.34    357.12 o 
 -11  -5   3      125.52      268.40    205.48 o 
 -10  -5   3       20.62      222.64    221.15 o 
  -9  -5   3     1332.08     1366.32    388.56 o 
  -8  -5   3       21.89      164.98    175.59 o 
  -7  -5   3      638.75      485.51    309.81 o 
  -6  -5   3     4967.86     5401.54    255.00 o 
  -5  -5   3     2201.78     1747.83    199.33 o 
  -4  -5   3      325.48      435.31    132.68 o 
  -3  -5   3      116.64      190.68    128.01 o 
  -2  -5   3     3157.13     3818.35    185.34 o 
  -1  -5   3     1095.24     1215.98    148.74 o 
   0  -5   3       15.73       47.99    116.81 o 
   1  -5   3     1549.71     1423.53    139.95 o 
   2  -5   3     4257.21     4191.03    196.56 o 
   3  -5   3     7825.75     8629.65    327.37 o 
   4  -5   3    12506.45    13291.55    274.98 o 
   5  -5   3     4062.67     3798.63    278.47 o 
   6  -5   3     4023.52     4825.98    269.49 o 
   7  -5   3      734.29      791.34    192.98 o 
   8  -5   3      403.08      230.96    195.05 o 
   9  -5   3     1497.18     2180.04    341.22 o 
  10  -5   3     8528.48     8364.43    468.61 o 
  11  -5   3     7574.21     7530.86    486.57 o 
  12  -5   3     6567.44     6677.93    460.69 o 
  13  -5   3     4759.41     4130.01    419.94 o 
  14  -5   3     4078.86     3911.66    493.62 o 
 -13  -4   3      236.26      217.25    217.15 o 
 -12  -4   3      249.13      238.69    199.31 o 
 -11  -4   3       50.19      175.37    180.79 o 
 -10  -4   3      249.03      436.88    205.68 o 
  -9  -4   3      229.30      363.66    191.08 o 
  -8  -4   3      173.45      310.42    160.52 o 
  -7  -4   3        9.61       66.78    137.49 o 
  -6  -4   3      164.49      219.13    131.66 o 
  -5  -4   3      270.60      457.85    173.31 o 
  -4  -4   3     5201.15     5207.57    231.35 o 
  -3  -4   3    28153.89    28507.88    485.56 o 
  -2  -4   3    25532.45    24195.12    458.43 o 
  -1  -4   3    15907.47    14796.07    366.45 o 
   0  -4   3    24901.44    23657.12    373.49 o 
   1  -4   3    15007.37    16000.32    354.14 o 
   2  -4   3    15017.81    16360.92    391.03 o 
   3  -4   3      676.17      599.15    240.95 o 
   4  -4   3     9735.32    11882.21    370.42 o 
   5  -4   3    32598.04    37547.22    739.35 o 
   6  -4   3    33187.55    36568.73    791.26 o 
   7  -4   3    19000.20    21378.19    665.98 o 
   8  -4   3    16987.20    16722.61    521.01 o 
   9  -4   3    11126.00    11357.99    580.15 o 
  10  -4   3     2769.15     2686.35    456.36 o 
  11  -4   3      285.29      670.15    253.54 o 
  12  -4   3        0.44       69.72    266.30 o 
  13  -4   3      166.60      168.39    230.15 o 
  14  -4   3      633.19      861.38    278.71 o 
 -13  -3   3      825.16      660.66    279.93 o 
 -12  -3   3      737.16      791.70    269.21 o 
 -11  -3   3      494.14      247.90    204.13 o 
 -10  -3   3      196.15      177.48    191.60 o 
  -9  -3   3     3947.92     4199.51    325.68 o 
  -8  -3   3     8039.94     7129.18    378.23 o 
  -7  -3   3    12566.58    12244.55    377.17 o 
  -6  -3   3     9328.64     8961.31    258.84 o 
  -5  -3   3    20058.95    19233.46    404.67 o 
  -4  -3   3    23632.49    21185.46    370.35 o 
  -3  -3   3     5757.16     5395.85    302.04 o 
  -2  -3   3      759.86      750.31    108.96 o 
  -1  -3   3    22294.90    25050.62    433.01 o 
   0  -3   3     2960.97     2447.56    310.76 o 
   1  -3   3    17032.28    16982.86    285.26 o 
   2  -3   3    19241.90    20049.80    377.45 o 
   3  -3   3     2996.59     3365.55    247.22 o 
   4  -3   3      431.04      938.30    162.43 o 
   5  -3   3      779.82     1017.63    264.27 o 
   6  -3   3      465.17      796.76    164.81 o 
   7  -3   3      247.91      339.40    149.92 o 
   8  -3   3      212.17      250.98    184.57 o 
   9  -3   3      214.39      307.10    214.87 o 
  10  -3   3       84.21      293.98    230.41 o 
  11  -3   3      135.82      199.65    207.58 o 
  12  -3   3      474.69      812.53    255.38 o 
  13  -3   3       73.42      102.02    254.60 o 
  14  -3   3       78.00      204.03    251.08 o 
 -14  -2   3     2829.52     2776.45    334.93 o 
 -13  -2   3     4965.12     5334.99    366.76 o 
 -12  -2   3     6745.14     6586.42    378.87 o 
 -11  -2   3     6969.80     6565.11    356.87 o 
 -10  -2   3     3377.26     3082.84    291.26 o 
  -9  -2   3     1827.49     1553.14    247.66 o 
  -8  -2   3       14.24       42.21    177.44 o 
  -7  -2   3     3436.66     3638.78    252.45 o 
  -6  -2   3     4357.40     4451.74    253.84 o 
  -5  -2   3     7087.01     7079.17    295.14 o 
  -4  -2   3     4864.04     4974.91    298.60 o 
  -3  -2   3     7755.99     7576.06    185.53 o 
  -2  -2   3      191.20      242.29     76.77 o 
  -1  -2   3     8294.51     7996.23    115.85 o 
   0  -2   3     1341.19     1712.01    104.74 o 
   1  -2   3      560.50      700.87    185.27 o 
   2  -2   3      237.67      458.26     83.55 o 
   3  -2   3     3832.48     4315.92    271.13 o 
   4  -2   3     3832.30     4784.28    321.28 o 
   5  -2   3    17953.64    19737.59    451.07 o 
   6  -2   3     9403.11     8969.35    364.63 o 
   7  -2   3     3804.90     4287.70    290.27 o 
   8  -2   3     1476.39     1345.17    368.44 o 
   9  -2   3      445.18      490.21    213.69 o 
  10  -2   3      134.50      135.52    228.60 o 
  11  -2   3      106.59      347.86    273.10 o 
  12  -2   3     2408.17     2649.18    362.47 o 
  13  -2   3     4792.31     4410.32    378.39 o 
  14  -2   3     3242.04     3035.23    354.46 o 
 -14  -1   3        7.41       94.75    208.43 o 
 -13  -1   3       91.33      142.22    195.67 o 
 -12  -1   3       73.32       91.78    201.84 o 
 -11  -1   3        4.91      100.75    189.38 o 
 -10  -1   3      382.14      391.56    229.36 o 
  -9  -1   3      147.35       18.49    146.43 o 
  -8  -1   3      356.84      611.52    179.12 o 
  -7  -1   3      631.56      745.76    188.68 o 
  -6  -1   3     1869.50     1971.52    207.50 o 
  -5  -1   3     5610.12     5838.48    262.49 o 
  -4  -1   3     3159.41     3312.28    222.43 o 
  -3  -1   3      462.69      427.69     72.90 o 
  -2  -1   3      447.94      798.95     67.70 o 
  -1  -1   3    45542.27    44148.16    776.43 o 
   0  -1   3    31444.73    30521.96    392.49 o 
   1  -1   3      805.70      630.51    108.79 o 
   2  -1   3       69.92      238.09    105.35 o 
   3  -1   3     2688.24     3802.68    398.10 o 
   4  -1   3    10047.35    10108.21    279.39 o 
   5  -1   3      251.07      275.19    134.95 o 
   6  -1   3     3759.53     4169.04    301.76 o 
   7  -1   3     7660.24     6907.36    332.58 o 
   8  -1   3     6124.06     6463.31    446.57 o 
   9  -1   3     7314.93     7595.42    434.89 o 
  10  -1   3     9095.59     8472.90    470.02 o 
  11  -1   3     8460.62     8136.13    502.45 o 
  12  -1   3     1379.26     1469.73    325.57 o 
  13  -1   3        6.70      146.61    295.25 o 
  14  -1   3      240.67        8.50    468.58 o 
 -14   0   3      276.27      146.26    208.30 o 
 -13   0   3     1071.91      865.71    212.28 o 
 -12   0   3     1076.48      950.89    208.25 o 
 -11   0   3      222.91      400.32    181.93 o 
 -10   0   3      965.35     1122.13    176.01 o 
  -9   0   3      123.28      231.72    138.55 o 
  -8   0   3     2371.94     2626.39    258.06 o 
  -7   0   3    16522.10    16684.29    516.27 o 
  -6   0   3    23128.23    23563.11    537.96 o 
  -5   0   3    21808.56    22209.02    410.76 o 
  -4   0   3    12910.02    12632.57    344.93 o 
  -3   0   3    15293.71    15524.79    228.65 o 
  -2   0   3     7196.22     6247.46    164.25 o 
  -1   0   3     4098.18     4385.02    145.32 o 
   0   0   3     2262.75     2662.98    129.17 o 
   1   0   3     3294.27     3101.89    121.12 o 
   2   0   3    17594.35    14936.98    251.91 o 
   3   0   3    22289.78    20718.16    317.15 o 
   4   0   3    28101.37    25431.70    429.30 o 
   5   0   3     8167.84     7763.82    267.07 o 
   6   0   3     7671.63     7955.96    310.82 o 
   7   0   3     2112.08     1979.20    190.94 o 
   8   0   3       33.99      254.61    198.25 o 
   9   0   3        3.83        7.56    208.17 o 
  10   0   3       17.49       53.12    243.72 o 
  11   0   3     1033.36     1448.65    328.35 o 
  12   0   3      138.92        4.72    265.75 o 
  13   0   3        0.43      158.47    304.18 o 
 -14   1   3       54.77       45.51    232.14 o 
 -13   1   3     3454.42     3653.40    307.21 o 
 -12   1   3     7428.39     6945.52    310.81 o 
 -11   1   3    10453.33     9888.16    351.46 o 
 -10   1   3     8953.48    10413.74    474.64 o 
  -9   1   3    10192.14     9966.47    306.49 o 
  -8   1   3    15020.45    15121.55    364.49 o 
  -7   1   3     7571.55     8056.85    302.09 o 
  -6   1   3     1433.71     1149.42    274.85 o 
  -5   1   3     3456.59     3911.92    169.16 o 
  -4   1   3     4310.32     3988.65    120.83 o 
  -3   1   3     7474.81     8185.08    156.86 o 
  -2   1   3    11178.14     9767.22    198.36 o 
  -1   1   3     1171.57     1206.28     84.60 o 
   0   1   3    13348.91    12590.49    245.91 o 
   1   1   3     1226.30      764.89     96.43 o 
   2   1   3      145.51      144.94    101.11 o 
   3   1   3      527.94      636.84    140.70 o 
   4   1   3      194.09      333.70    131.94 o 
   5   1   3       87.66      183.46    111.59 o 
   6   1   3      399.21      302.68    124.64 o 
   7   1   3      771.02      475.70    173.87 o 
   8   1   3     1658.09     1806.12    276.67 o 
   9   1   3      949.16      855.26    259.80 o 
  10   1   3     2499.27     2746.07    432.82 o 
  11   1   3     1052.23      510.20    285.26 o 
  12   1   3      120.77      242.90    294.84 o 
  13   1   3       49.65        2.83    298.45 o 
 -15   2   3     2792.69     2729.45    383.34 o 
 -14   2   3     3361.24     3712.30    393.12 o 
 -13   2   3     1185.02     1436.72    254.15 o 
 -12   2   3        6.77      111.53    235.69 o 
 -11   2   3     1059.77     1138.29    164.55 o 
 -10   2   3      203.98      188.60    164.21 o 
  -9   2   3      834.17      692.44    221.73 o 
  -8   2   3     4301.35     4709.01    167.66 o 
  -7   2   3     4355.97     4619.59    158.71 o 
  -6   2   3      401.74      682.97    219.50 o 
  -5   2   3      798.35      633.75    108.18 o 
  -4   2   3      149.98      290.33     63.98 o 
  -3   2   3     2159.83     2269.83    133.49 o 
  -2   2   3     8840.86     8745.60    205.69 o 
  -1   2   3     6823.31     5323.80    167.17 o 
   0   2   3      508.33      534.55    100.80 o 
   1   2   3     7897.49     6195.03    162.27 o 
   2   2   3    22624.23    21046.27    318.88 o 
   3   2   3    15059.22    14310.01    301.59 o 
   4   2   3     7354.54     6969.80    295.08 o 
   5   2   3     7101.77     7002.48    233.91 o 
   6   2   3     3748.74     3917.81    197.69 o 
   7   2   3      119.76      130.01    149.55 o 
   8   2   3     3016.49     2946.89    231.15 o 
   9   2   3     5488.57     5222.23    365.81 o 
  10   2   3     6917.81     7119.52    467.06 o 
  11   2   3     3341.92     3596.91    395.91 o 
  12   2   3     2452.12     2834.55    642.41 o 
  13   2   3     2658.43      491.25    512.04 o 
 -15   3   3       32.70      155.95    308.86 o 
 -14   3   3       44.69      266.81    349.32 o 
 -13   3   3        0.65      171.11    326.98 o 
 -12   3   3       95.28      108.38    234.98 o 
 -11   3   3     2937.24     3893.88    468.34 o 
 -10   3   3      897.16      792.52    143.20 o 
  -9   3   3      453.43      636.30    132.10 o 
  -8   3   3      274.09      326.84    104.40 o 
  -7   3   3        0.32       72.46     98.56 o 
  -6   3   3      599.61      665.54    102.54 o 
  -5   3   3     8963.50     8664.77    201.74 o 
  -4   3   3    18171.53    17719.13    313.86 o 
  -3   3   3    22416.36    19961.78    345.69 o 
  -2   3   3     4795.14     4170.35    130.27 o 
  -1   3   3    13454.04    12181.03    205.61 o 
   0   3   3    31104.55    26759.32    359.57 o 
   1   3   3     1906.95     2033.74    118.58 o 
   2   3   3     3071.99     3230.55    158.01 o 
   3   3   3    24448.98    23666.10    365.09 o 
   4   3   3     9683.59     8881.26    275.07 o 
   5   3   3     6048.59     6176.78    245.00 o 
   6   3   3     6676.99     7240.69    331.40 o 
   7   3   3     8482.80     8790.40    424.21 o 
   8   3   3     5818.90     5461.53    523.45 o 
   9   3   3      778.06      633.74    236.31 o 
  10   3   3      937.49     1180.32    311.07 o 
  11   3   3       64.21      123.65    262.17 o 
  12   3   3      346.44      476.39    308.20 o 
 -15   4   3     1463.43     1672.39    819.07 o 
 -14   4   3      710.40      464.59    363.92 o 
 -13   4   3      336.18      702.24    371.03 o 
 -12   4   3      103.82        3.78    280.90 o 
 -11   4   3     2752.39     3531.28    409.65 o 
 -10   4   3     4615.95     5017.29    331.18 o 
  -9   4   3    13906.26    14971.71    298.48 o 
  -8   4   3    12017.50    11944.43    259.24 o 
  -7   4   3    19328.12    19712.77    337.72 o 
  -6   4   3    11135.35    11258.17    228.99 o 
  -5   4   3     7612.20     6983.70    253.16 o 
  -4   4   3      262.49      306.48    141.99 o 
  -3   4   3      423.28      320.19    118.11 o 
  -2   4   3     4260.94     4065.12    122.14 o 
  -1   4   3    10671.76     9926.82    195.62 o 
   0   4   3    19511.27    18037.67    307.36 o 
   1   4   3    14656.36    13487.78    261.64 o 
   2   4   3     9518.43     9838.53    242.27 o 
   3   4   3     4174.74     4502.04    189.65 o 
   4   4   3      173.82      153.98    141.85 o 
   5   4   3      227.69      310.48    145.82 o 
   6   4   3       45.15      157.72    158.33 o 
   7   4   3       18.47       81.92    169.89 o 
   8   4   3       26.19       45.98    181.59 o 
   9   4   3      829.03      587.98    209.52 o 
  10   4   3     1106.95     1173.11    238.06 o 
  11   4   3      451.35      925.94    283.60 o 
  12   4   3      401.75      366.55    527.15 o 
 -15   5   3     3823.06     3778.14    561.54 o 
 -14   5   3     3871.87     3226.11    498.98 o 
 -13   5   3     4055.21     5319.30    512.70 o 
 -12   5   3     3353.17     2908.19    428.21 o 
 -11   5   3     3923.47     4577.21    463.94 o 
 -10   5   3      333.35      163.70    165.97 o 
  -9   5   3      195.66      205.78    187.42 o 
  -8   5   3     1047.54     1094.59    151.09 o 
  -7   5   3     3715.87     3705.50    157.84 o 
  -6   5   3     3894.84     3743.53    230.44 o 
  -5   5   3     7221.49     7467.05    286.25 o 
  -4   5   3     8893.42     8633.80    291.43 o 
  -3   5   3     3477.44     3357.73    136.41 o 
  -2   5   3      424.28      326.94    109.75 o 
  -1   5   3      226.40      201.48    116.55 o 
   0   5   3        2.80       32.91    119.80 o 
   1   5   3     1900.52     1850.25    209.21 o 
   2   5   3     2326.99     2081.26    167.49 o 
   3   5   3     5759.81     6094.63    228.99 o 
   4   5   3     4498.30     5050.71    259.44 o 
   5   5   3     3972.47     3560.90    231.38 o 
   6   5   3     2221.14     2544.48    227.77 o 
   7   5   3      967.13      822.56    205.89 o 
   8   5   3      765.02     1123.93    232.10 o 
   9   5   3       11.32      216.01    212.92 o 
  10   5   3      648.40      830.03    278.09 o 
  11   5   3     1895.26     1579.20    283.79 o 
 -14   6   3        3.99        0.94    348.38 o 
 -13   6   3       49.14       27.47    343.66 o 
 -12   6   3       84.94      353.70    354.74 o 
 -11   6   3       36.83       89.74    307.50 o 
 -10   6   3       45.43      141.91    167.77 o 
  -9   6   3      387.79      459.61    213.45 o 
  -8   6   3     3698.97     3918.93    309.48 o 
  -7   6   3     2361.73     2468.92    236.66 o 
  -6   6   3      870.17     1153.42    244.92 o 
  -5   6   3      101.65      100.30    166.73 o 
  -4   6   3     2881.05     3064.58    151.41 o 
  -3   6   3     4013.93     3656.25    184.55 o 
  -2   6   3    11776.64    11374.82    295.88 o 
  -1   6   3    19049.80    19508.31    378.99 o 
   0   6   3    14948.03    14449.02    334.25 o 
   1   6   3     7742.83     7870.62    260.67 o 
   2   6   3     4849.56     4907.23    253.05 o 
   3   6   3     1603.75     1610.59    162.14 o 
   4   6   3       46.42      113.46    143.55 o 
   5   6   3     2610.04     2680.68    244.70 o 
   6   6   3     5546.83     5597.85    302.66 o 
   7   6   3     5501.71     5305.75    309.07 o 
   8   6   3     4841.19     4176.44    429.26 o 
   9   6   3     3509.96     3701.53    320.19 o 
  10   6   3     2402.48     2884.80    298.06 o 
 -14   7   3     2445.06     2702.99    498.10 o 
 -13   7   3     2146.08     2441.38    463.25 o 
 -12   7   3      633.77      284.88    340.45 o 
 -11   7   3      972.91     1632.13    373.03 o 
 -10   7   3       14.54      150.49    179.84 o 
  -9   7   3     2294.48     2238.79    277.65 o 
  -8   7   3    10007.35     9783.61    415.61 o 
  -7   7   3    13188.94    12932.40    456.09 o 
  -6   7   3    10838.09    10605.96    407.12 o 
  -5   7   3     6766.53     5899.48    226.09 o 
  -4   7   3    15393.08    14901.88    528.30 o 
  -3   7   3     7168.97     6868.41    245.79 o 
  -2   7   3      226.76      207.90    126.29 o 
  -1   7   3     4041.72     4028.83    225.97 o 
   0   7   3     4297.38     3758.80    248.82 o 
   1   7   3     3762.58     3492.31    223.68 o 
   2   7   3     4148.09     3865.71    216.77 o 
   3   7   3     6095.20     5741.99    263.37 o 
   4   7   3     5227.53     4976.30    285.04 o 
   5   7   3      763.96      657.37    183.04 o 
   6   7   3       30.77       60.21    188.70 o 
   7   7   3       67.53      182.61    210.19 o 
   8   7   3       81.44       88.97    207.62 o 
   9   7   3        5.62      153.52    243.03 o 
  10   7   3      191.95      153.03    258.95 o 
 -14   8   3     2649.18     2662.85    494.46 o 
 -13   8   3     3698.09     4330.09    547.63 o 
 -12   8   3     3520.25     3958.37    510.68 o 
 -11   8   3     6012.57     6902.94    566.31 o 
 -10   8   3    10976.18     9852.46    515.27 o 
  -9   8   3     8433.82     8637.46    548.47 o 
  -8   8   3      707.60      446.89    216.90 o 
  -7   8   3       36.75       16.28    199.92 o 
  -6   8   3      166.19      271.90    201.08 o 
  -5   8   3       96.21        2.83    191.99 o 
  -4   8   3     1489.03     1472.58    166.45 o 
  -3   8   3     2066.91     1867.55    259.25 o 
  -2   8   3     2455.66     2546.42    197.29 o 
  -1   8   3        8.48       18.83    138.97 o 
   0   8   3       19.66      102.62    147.24 o 
   1   8   3      399.46      158.08    159.70 o 
   2   8   3      346.54      182.49    163.11 o 
   3   8   3       32.35      136.54    183.01 o 
   4   8   3       24.75       84.87    166.22 o 
   5   8   3       42.88      171.24    174.92 o 
   6   8   3      877.71      809.99    209.16 o 
   7   8   3     1954.60     2397.28    252.78 o 
   8   8   3     1347.11     1168.88    240.36 o 
   9   8   3      574.94      767.51    275.77 o 
 -14   9   3      517.18      408.59    416.18 o 
 -13   9   3        0.40        4.64    357.88 o 
 -12   9   3      195.28      338.68    362.73 o 
 -11   9   3      447.60      566.36    575.33 o 
 -10   9   3      122.75      571.69    340.33 o 
  -9   9   3       46.37      104.24    226.47 o 
  -8   9   3      337.02      542.76    253.96 o 
  -7   9   3       49.74      176.33    229.35 o 
  -6   9   3      314.71       40.62    213.08 o 
  -5   9   3      137.30       90.91    207.47 o 
  -4   9   3       26.89      321.43    218.92 o 
  -3   9   3      220.93      188.37    150.22 o 
  -2   9   3       94.56      305.87    158.11 o 
  -1   9   3     1256.81     1134.60    188.68 o 
   0   9   3     2182.08     2174.16    213.50 o 
   1   9   3     9322.43     9327.40    351.28 o 
   2   9   3     6627.50     6441.54    320.27 o 
   3   9   3     3623.93     3509.76    278.54 o 
   4   9   3     1468.97     1033.54    199.20 o 
   5   9   3      386.72      358.04    198.22 o 
   6   9   3       23.84      110.73    198.81 o 
   7   9   3     1035.04      723.15    257.93 o 
   8   9   3     2515.16     2577.13    316.73 o 
 -13  10   3      274.97      741.82    803.48 o 
 -12  10   3     1118.60     1088.52    407.92 o 
 -11  10   3     1866.58     1682.01    420.52 o 
 -10  10   3      402.29      186.05    324.50 o 
  -9  10   3       50.74      108.85    251.04 o 
  -8  10   3      158.71       62.79    226.92 o 
  -7  10   3     1480.94     1331.42    291.07 o 
  -6  10   3     4141.84     3916.92    352.15 o 
  -5  10   3    10202.43     8899.64    442.63 o 
  -4  10   3    10835.05     9375.24    484.21 o 
  -3  10   3     9493.40     9553.36    383.44 o 
  -2  10   3     7139.20     5799.66    295.41 o 
  -1  10   3     2700.96     3038.95    240.93 o 
   0  10   3      251.75      322.88    186.87 o 
   1  10   3      228.68      133.34    188.52 o 
   2  10   3     1119.00      934.55    263.56 o 
   3  10   3     1540.21     1451.25    242.59 o 
   4  10   3     1750.19     1931.18    241.08 o 
   5  10   3     2835.11     3090.89    292.89 o 
   6  10   3     2254.11     2432.41    291.19 o 
   7  10   3      317.75      707.72    269.66 o 
 -12  11   3     1934.56     2498.31    581.95 o 
 -11  11   3     4770.56     4758.39    558.42 o 
 -10  11   3     5055.20     6096.95    562.80 o 
  -9  11   3     4941.93     4756.63    399.75 o 
  -8  11   3     4749.53     4333.81    391.00 o 
  -7  11   3     4622.58     4591.09    453.30 o 
  -6  11   3     1559.36     1345.41    286.92 o 
  -5  11   3        1.03      125.65    250.30 o 
  -4  11   3      294.53      329.98    262.25 o 
  -3  11   3      986.15      842.60    286.85 o 
  -2  11   3      661.57      495.91    215.03 o 
  -1  11   3     1712.36     2047.71    240.39 o 
   0  11   3     3330.03     2788.85    259.17 o 
   1  11   3      529.42      840.60    226.36 o 
   2  11   3       32.84       68.92    213.87 o 
   3  11   3        0.18      129.56    196.99 o 
   4  11   3       44.21      110.56    223.16 o 
   5  11   3       74.68      245.42    235.28 o 
   6  11   3       54.29      102.64    291.54 o 
 -12  12   3      266.04      499.51    417.82 o 
 -11  12   3       54.73       11.34    373.73 o 
 -10  12   3      382.40      290.60    376.41 o 
  -9  12   3      266.39       30.23    329.32 o 
  -8  12   3      182.22      484.85    294.48 o 
  -7  12   3      666.67      442.84    358.45 o 
  -6  12   3     1192.42     1587.21    461.80 o 
  -5  12   3      128.68      457.60    282.48 o 
  -4  12   3      157.04      108.49    273.70 o 
  -3  12   3      223.62       83.34    271.72 o 
  -2  12   3       41.18        9.19    275.85 o 
  -1  12   3       32.93        4.72    268.02 o 
   0  12   3      260.19      528.65    218.91 o 
   1  12   3      332.55      306.25    226.81 o 
   2  12   3      878.09     1266.82    292.87 o 
   3  12   3     1705.57     1882.52    328.89 o 
   4  12   3     1534.97     1729.86    287.34 o 
 -10  13   3      633.90      843.99    434.74 o 
  -9  13   3      809.75      191.69    371.73 o 
  -8  13   3      352.67      876.33    308.31 o 
  -7  13   3       43.38       88.87    291.54 o 
  -6  13   3       75.39        4.72    281.01 o 
  -5  13   3      354.59      262.91    288.94 o 
  -4  13   3     1016.64      929.97    325.84 o 
  -3  13   3     2664.69     2874.08    397.94 o 
  -2  13   3     2937.54     3049.39    391.38 o 
  -1  13   3     3281.94     3454.89    511.86 o 
   0  13   3     1918.54     1791.84    443.58 o 
   1  13   3     1061.90      625.24    308.62 o 
   2  13   3      127.46      139.82    269.43 o 
  -9  14   3     2054.82     1922.23    460.79 o 
  -8  14   3     3421.31     3602.78    547.43 o 
  -7  14   3     3062.48     3226.74    410.17 o 
  -6  14   3     3101.38     3651.68    598.18 o 
  -5  14   3     2069.36     2129.09    372.17 o 
  -4  14   3      577.02      614.98    419.46 o 
  -3  14   3       58.90        0.00    342.30 o 
  -2  14   3      841.11      586.33    458.19 o 
  -1  14   3     1071.05      888.41    417.09 o 
   0  14   3      643.42      388.51    412.92 o 
   2 -16   4        0.25       69.60    303.18 o 
   3 -16   4       52.90      302.36    315.14 o 
   4 -16   4        0.96       32.98    299.90 o 
   5 -16   4      142.77      200.15    391.74 o 
   6 -16   4       37.45        1.89    511.09 o 
  -2 -15   4      198.01      417.71    288.70 o 
  -1 -15   4       28.27      184.51    272.98 o 
   0 -15   4       31.85      465.16    296.22 o 
   1 -15   4      929.27      948.50    320.05 o 
   2 -15   4     1736.98     1475.79    329.20 o 
   3 -15   4     1067.96      775.22    259.66 o 
   4 -15   4      243.29      518.78    295.91 o 
   5 -15   4        1.40       76.15    272.01 o 
   6 -15   4      194.06      168.08    364.52 o 
   7 -15   4      591.84      619.92    383.31 o 
   8 -15   4     2853.38     2382.96    488.09 o 
  -4 -14   4     2656.41     2849.73    362.05 o 
  -3 -14   4     2102.28     2323.53    360.66 o 
  -2 -14   4     1898.11     2344.51    323.97 o 
  -1 -14   4     1390.68     1547.62    313.99 o 
   0 -14   4      429.44      399.82    268.49 o 
   1 -14   4       34.52      105.69    240.44 o 
   2 -14   4     1826.06     1729.94    327.85 o 
   3 -14   4     4259.66     4721.38    339.57 o 
   4 -14   4     4881.03     5640.65    355.39 o 
   5 -14   4     4448.96     4719.29    403.18 o 
   6 -14   4     4673.23     4771.03    412.18 o 
   7 -14   4     3464.36     2956.94    372.10 o 
   8 -14   4     1134.13     2647.49    932.91 o 
   9 -14   4        2.29      358.80    387.34 o 
  10 -14   4      164.82      205.65    387.95 o 
  -5 -13   4        3.16       59.38    269.50 o 
  -4 -13   4     1155.29      994.73    477.39 o 
  -3 -13   4     2412.42     2637.30    326.09 o 
  -2 -13   4     3184.65     2849.99    327.78 o 
  -1 -13   4     3531.44     3769.82    333.92 o 
   0 -13   4     4446.32     4045.31    466.89 o 
   1 -13   4     3832.19     4015.89    329.27 o 
   2 -13   4     1808.17     1538.08    291.74 o 
   3 -13   4       91.13       71.23    247.36 o 
   4 -13   4       27.84      272.41    217.12 o 
   5 -13   4       82.21       64.11    242.47 o 
   6 -13   4       11.73      136.08    248.86 o 
   7 -13   4     1051.04      913.75    291.74 o 
   8 -13   4      207.58       97.01    259.65 o 
   9 -13   4      156.43      412.32    367.20 o 
  10 -13   4      872.81      595.66    681.62 o 
  11 -13   4      420.55      181.23    368.35 o 
  -7 -12   4     1113.57     1391.60    309.26 o 
  -6 -12   4     1928.25     2052.58    320.52 o 
  -5 -12   4     1249.00     1296.11    293.65 o 
  -4 -12   4      545.57      921.81    258.60 o 
  -3 -12   4       88.27      284.53    237.63 o 
  -2 -12   4       31.21      208.61    232.19 o 
  -1 -12   4       27.35       32.72    209.45 o 
   0 -12   4        2.31      105.90    214.04 o 
   1 -12   4      174.31      301.56    209.18 o 
   2 -12   4       62.94      153.25    206.27 o 
   3 -12   4      913.94      858.11    252.82 o 
   4 -12   4     1592.31     1580.83    234.25 o 
   5 -12   4      331.63       89.91    157.96 o 
   6 -12   4      481.26      631.04    256.01 o 
   7 -12   4        2.39       17.00    230.92 o 
   8 -12   4       20.39       51.49    234.99 o 
   9 -12   4      501.14      667.65    270.75 o 
  10 -12   4     2425.17     1890.99    416.45 o 
  11 -12   4     4098.96     3129.41    524.32 o 
  12 -12   4     3370.46     2837.68    477.81 o 
  -8 -11   4      240.75      204.97    271.77 o 
  -7 -11   4       17.76       26.77    250.39 o 
  -6 -11   4       19.25      115.36    236.78 o 
  -5 -11   4      447.45      384.79    242.95 o 
  -4 -11   4      409.58      493.86    231.04 o 
  -3 -11   4     2307.30     2569.13    284.97 o 
  -2 -11   4     2856.43     3067.09    274.32 o 
  -1 -11   4     2265.95     2291.17    268.24 o 
   0 -11   4     2938.41     2916.77    270.04 o 
   1 -11   4     1234.95     1434.84    263.66 o 
   2 -11   4       78.18       66.19    190.18 o 
   3 -11   4      201.91      515.71    238.90 o 
   4 -11   4     2624.68     2802.53    534.09 o 
   5 -11   4     7750.36     8241.95    351.47 o 
   6 -11   4    13314.28    13455.25    514.81 o 
   7 -11   4    11760.28    12046.18    707.44 o 
   8 -11   4     9640.85     8558.94    469.51 o 
   9 -11   4     4219.87     3985.16    370.26 o 
  10 -11   4     1015.43     1051.10    288.86 o 
  11 -11   4        8.88       86.05    340.78 o 
  12 -11   4       23.19       90.50    345.17 o 
  -9 -10   4     1563.93     1605.92    302.21 o 
  -8 -10   4     4452.89     4415.21    548.43 o 
  -7 -10   4     4352.32     4129.41    376.34 o 
  -6 -10   4     2554.43     2392.33    285.86 o 
  -5 -10   4     1472.55     1652.30    264.04 o 
  -4 -10   4     2466.06     2215.82    244.98 o 
  -3 -10   4       16.79      107.33    194.26 o 
  -2 -10   4     1480.58     1380.40    227.04 o 
  -1 -10   4     9962.76     9969.23    378.01 o 
   0 -10   4    13095.26    13574.36    420.90 o 
   1 -10   4    12458.80    13077.08    465.94 o 
   2 -10   4     9383.48     9163.80    358.37 o 
   3 -10   4     5892.96     5387.45    304.21 o 
   4 -10   4     2839.23     2871.56    247.09 o 
   5 -10   4       14.56       43.27    159.27 o 
   6 -10   4     1162.49     1465.18    248.87 o 
   7 -10   4      239.56      325.11    225.59 o 
   8 -10   4      433.85       87.33    224.20 o 
   9 -10   4     1953.76     2072.90    294.58 o 
  10 -10   4     1309.48     1645.31    305.36 o 
  11 -10   4      388.61      626.99    292.77 o 
  12 -10   4        1.67       63.00    267.31 o 
  13 -10   4       71.28      501.32    523.85 o 
 -10  -9   4     1636.28     1883.51    302.62 o 
  -9  -9   4      531.89      673.57    419.58 o 
  -8  -9   4       19.41       17.72    219.94 o 
  -7  -9   4     2030.15     1989.17    338.03 o 
  -6  -9   4     2352.06     2501.38    279.74 o 
  -5  -9   4     3167.52     3744.00    429.53 o 
  -4  -9   4     5235.03     5615.78    334.90 o 
  -3  -9   4     8412.99     7950.61    328.33 o 
  -2  -9   4     5528.58     5470.84    293.44 o 
  -1  -9   4      238.46       96.54    166.78 o 
   0  -9   4        0.37       70.13    168.13 o 
   1  -9   4      722.79      627.64    174.54 o 
   2  -9   4     2143.59     1963.51    377.85 o 
   3  -9   4       50.51       25.71    151.21 o 
   4  -9   4      153.80      282.74    161.13 o 
   5  -9   4      188.70      170.60    146.29 o 
   6  -9   4     2033.81     2320.08    191.58 o 
   7  -9   4     2366.44     2376.82    397.22 o 
   8  -9   4      718.06      678.93    250.00 o 
   9  -9   4      291.62      175.15    223.16 o 
  10  -9   4      110.99      328.08    254.26 o 
  11  -9   4       69.54        6.61    243.55 o 
  12  -9   4     2029.47     2329.74    345.83 o 
  13  -9   4     4393.00     4416.75    447.90 o 
 -11  -8   4      423.24      427.01    561.16 o 
 -10  -8   4      841.52      672.65    257.87 o 
  -9  -8   4      767.71      687.50    287.72 o 
  -8  -8   4      158.31      173.99    217.46 o 
  -7  -8   4      364.17      336.93    207.70 o 
  -6  -8   4      166.66      355.39    211.49 o 
  -5  -8   4        5.68       25.71    180.37 o 
  -4  -8   4      121.32      255.55    168.65 o 
  -3  -8   4      162.17      185.15    165.26 o 
  -2  -8   4       13.17       91.78    160.11 o 
  -1  -8   4     2384.46     2505.08    274.12 o 
   0  -8   4     6834.93     6979.15    296.85 o 
   1  -8   4     2900.29     2822.79    209.31 o 
   2  -8   4     2857.88     2942.34    210.62 o 
   3  -8   4      693.05      819.83    173.03 o 
   4  -8   4      212.46      509.43    168.04 o 
   5  -8   4      912.08     1000.44    146.67 o 
   6  -8   4     4367.17     5133.00    271.90 o 
   7  -8   4    11671.39    10597.48    417.30 o 
   8  -8   4     9121.84     9579.95    444.79 o 
   9  -8   4     4571.87     4720.54    376.54 o 
  10  -8   4     3145.71     4004.02    375.72 o 
  11  -8   4     3377.72     3133.69    462.70 o 
  12  -8   4     1228.19     1519.55    319.87 o 
  13  -8   4        0.55        5.67    255.14 o 
 -11  -7   4       62.09      337.60    274.79 o 
 -10  -7   4        6.59      267.57    220.68 o 
  -9  -7   4      178.68      310.71    255.64 o 
  -8  -7   4     1069.18      863.34    223.32 o 
  -7  -7   4     2641.21     2442.89    243.69 o 
  -6  -7   4     6818.00     6994.45    345.26 o 
  -5  -7   4    17854.29    17160.84    413.94 o 
  -4  -7   4    12910.59    13136.89    373.85 o 
  -3  -7   4     9620.26     9719.11    488.52 o 
  -2  -7   4     2417.62     2754.66    189.70 o 
  -1  -7   4      458.60      284.17    140.90 o 
   0  -7   4     2614.46     2933.10    208.27 o 
   1  -7   4    12911.51    13480.52    386.76 o 
   2  -7   4    18097.50    18312.23    512.23 o 
   3  -7   4    17525.04    17829.69    403.19 o 
   4  -7   4    16032.23    16032.44    409.42 o 
   5  -7   4    16621.60    17656.79    358.72 o 
   6  -7   4    13103.09    12574.89    451.29 o 
   7  -7   4     4205.40     4595.76    307.39 o 
   8  -7   4       15.44       72.52    194.72 o 
   9  -7   4      617.78      863.01    241.14 o 
  10  -7   4     1248.21      971.59    274.45 o 
  11  -7   4     2065.94     2380.74    633.96 o 
  12  -7   4     1644.41     1373.44    310.95 o 
  13  -7   4      782.21      399.87    287.33 o 
  14  -7   4        2.17      352.90    310.71 o 
 -12  -6   4     2795.32     2600.79    279.81 o 
 -11  -6   4     6609.01     6807.12    413.76 o 
 -10  -6   4     6791.83     7427.69    421.04 o 
  -9  -6   4     5174.51     5302.85    382.04 o 
  -8  -6   4     3442.51     3233.36    258.92 o 
  -7  -6   4     2628.18     2947.34    238.68 o 
  -6  -6   4       26.12      120.57    159.09 o 
  -5  -6   4     2170.07     2023.80    193.96 o 
  -4  -6   4     9424.90     9356.66    289.96 o 
  -3  -6   4     8843.68     8583.82    290.23 o 
  -2  -6   4     5831.45     5863.30    254.47 o 
  -1  -6   4    17274.53    16547.17    346.53 o 
   0  -6   4    12264.72    12590.99    323.47 o 
   1  -6   4     4299.79     4600.91    203.25 o 
   2  -6   4       22.24      179.66    133.16 o 
   3  -6   4      242.95      249.59    144.41 o 
   4  -6   4      638.67      944.17    159.77 o 
   5  -6   4      256.27      228.98    149.36 o 
   6  -6   4        8.15       91.93    166.72 o 
   7  -6   4      180.26      238.96    182.92 o 
   8  -6   4      471.78      444.42    219.18 o 
   9  -6   4      783.93      932.25    239.07 o 
  10  -6   4      399.51      478.53    244.70 o 
  11  -6   4       53.83      316.93    304.05 o 
  12  -6   4       58.26       17.00    247.30 o 
  13  -6   4       41.78       65.39    272.27 o 
  14  -6   4      787.09      160.90    297.96 o 
 -12  -5   4        0.35       57.93    197.98 o 
 -11  -5   4      565.39      464.19    229.53 o 
 -10  -5   4     2722.92     2752.91    662.67 o 
  -9  -5   4     3874.90     3815.96    294.38 o 
  -8  -5   4     3495.15     3854.64    246.57 o 
  -7  -5   4     4066.57     4495.78    416.85 o 
  -6  -5   4     2036.31     2275.28    194.15 o 
  -5  -5   4      334.98      194.21    135.29 o 
  -4  -5   4      201.69      307.82    119.07 o 
  -3  -5   4      367.46      236.28     67.65 o 
  -2  -5   4      701.24      912.01    133.13 o 
  -1  -5   4     3286.30     3361.66    197.94 o 
   0  -5   4     4386.88     4286.89    239.89 o 
   1  -5   4     5767.02     6023.17    236.65 o 
   2  -5   4    11429.35    11261.45    316.69 o 
   3  -5   4    13053.97    13558.37    317.40 o 
   4  -5   4     4373.53     5662.63    248.35 o 
   5  -5   4      897.65     1063.68    175.58 o 
   6  -5   4      599.64      491.34    187.52 o 
   7  -5   4       56.24      114.15    173.62 o 
   8  -5   4     2001.82     2624.69    281.35 o 
   9  -5   4     9901.54    11070.25    482.25 o 
  10  -5   4    11749.81    11018.84    516.47 o 
  11  -5   4     8641.08     9063.39    495.99 o 
  12  -5   4     4787.05     3665.92    391.47 o 
  13  -5   4     3510.72     3007.53    513.15 o 
  14  -5   4     1679.92     1761.25    315.01 o 
 -13  -4   4      303.90      184.07    201.06 o 
 -12  -4   4      109.36      230.66    183.25 o 
 -11  -4   4      766.81      771.59    297.21 o 
 -10  -4   4     2740.70     2575.27    248.72 o 
  -9  -4   4       38.84      113.71    179.58 o 
  -8  -4   4       85.35      142.83    171.40 o 
  -7  -4   4      689.80      749.42    178.22 o 
  -6  -4   4     1417.27     1404.08    162.14 o 
  -5  -4   4     5588.29     5623.67    258.74 o 
  -4  -4   4    12583.73    11333.72    385.62 o 
  -3  -4   4    20282.20    18266.81    350.93 o 
  -2  -4   4    24151.62    22909.53    428.86 o 
  -1  -4   4     5575.07     5346.73    171.32 o 
   0  -4   4    16815.63    16692.76    370.20 o 
   1  -4   4     6970.83     6867.95    267.06 o 
   2  -4   4      395.26      752.05    135.15 o 
   3  -4   4    11556.65    11082.11    241.60 o 
   4  -4   4    17278.69    18551.20    389.30 o 
   5  -4   4    11065.00    10691.04    378.12 o 
   6  -4   4    13632.49    15358.88    448.88 o 
   7  -4   4    15125.47    16078.79    507.38 o 
   8  -4   4     6811.39     6892.24    544.76 o 
   9  -4   4     1328.92     1192.23    249.78 o 
  10  -4   4       14.12      147.76    230.39 o 
  11  -4   4      482.69      567.54    281.52 o 
  12  -4   4      812.49      576.10    248.66 o 
  13  -4   4     1189.69      911.90    271.89 o 
  14  -4   4     1025.81     1257.09    309.21 o 
 -13  -3   4       77.00      377.44    272.41 o 
 -12  -3   4       22.18        7.81    240.92 o 
 -11  -3   4     1683.09     1267.75    287.31 o 
 -10  -3   4     4644.97     4561.71    366.24 o 
  -9  -3   4     6802.62     6565.46    394.16 o 
  -8  -3   4     7981.01     8074.95    518.48 o 
  -7  -3   4     4051.55     4571.81    293.56 o 
  -6  -3   4     4285.67     4310.01    237.21 o 
  -5  -3   4      410.29      348.46     96.47 o 
  -4  -3   4      244.57      248.25    118.41 o 
  -3  -3   4     3608.75     3624.72    155.62 o 
  -2  -3   4    17686.10    18717.93    318.17 o 
  -1  -3   4    39566.06    38883.79    550.96 o 
   0  -3   4     8989.97     9018.65    204.57 o 
   1  -3   4    11780.97    12432.53    316.25 o 
   2  -3   4    11350.89    11154.53    222.73 o 
   3  -3   4     6219.56     6290.78    182.66 o 
   4  -3   4     2305.38     2413.80    221.00 o 
   5  -3   4       31.30       30.75    194.27 o 
   6  -3   4     1882.73     2694.24    401.98 o 
   7  -3   4      258.60      233.86    228.53 o 
   8  -3   4       31.13      136.81    237.47 o 
   9  -3   4       31.55       44.14    246.23 o 
  10  -3   4       63.53      164.24    187.41 o 
  11  -3   4      433.13      706.37    262.90 o 
  12  -3   4      382.71       88.47    232.37 o 
  13  -3   4        0.87      232.92    252.69 o 
  14  -3   4       33.23        8.50    258.34 o 
 -14  -2   4     3794.55     3974.15    309.69 o 
 -13  -2   4     3186.18     3620.33    349.62 o 
 -12  -2   4     2936.91     2846.82    279.17 o 
 -11  -2   4     1909.30     2072.17    248.15 o 
 -10  -2   4      914.97      723.82    252.60 o 
  -9  -2   4      485.73      541.92    349.51 o 
  -8  -2   4     3499.55     3398.41    310.79 o 
  -7  -2   4     5776.02     5917.50    313.32 o 
  -6  -2   4     5441.31     5327.74    278.33 o 
  -5  -2   4    10293.00    10357.66    245.26 o 
  -4  -2   4    17361.44    18178.61    618.80 o 
  -3  -2   4     4209.21     4255.31    328.82 o 
  -2  -2   4      250.80      730.61    137.51 o 
  -1  -2   4     5077.02     5369.42    240.41 o 
   0  -2   4       27.37       47.43     72.56 o 
   1  -2   4      518.56      271.89     89.59 o 
   2  -2   4     2028.96     2270.01    126.25 o 
   3  -2   4      584.57      699.89    131.68 o 
   4  -2   4     2961.26     3525.40    255.34 o 
   5  -2   4    14125.10    14993.93    383.73 o 
   6  -2   4     4649.13     4797.57    259.48 o 
   7  -2   4      128.81      168.72    107.52 o 
   8  -2   4      129.93      130.81    126.79 o 
   9  -2   4        0.83       39.92    217.45 o 
  10  -2   4      926.50      884.87    270.36 o 
  11  -2   4     3359.79     3936.43    390.14 o 
  12  -2   4     5754.28     6601.09    482.45 o 
  13  -2   4     3784.97     4219.99    385.23 o 
 -14  -1   4      461.58      778.56    304.66 o 
 -13  -1   4      384.26      335.32    202.90 o 
 -12  -1   4      242.04      581.71    191.12 o 
 -11  -1   4      266.66      744.78    224.59 o 
 -10  -1   4      661.92      533.55    188.20 o 
  -9  -1   4      327.85      585.29    310.51 o 
  -8  -1   4     1540.57     1552.13    264.08 o 
  -7  -1   4      221.00      325.34    157.71 o 
  -6  -1   4        0.28       62.35    136.39 o 
  -5  -1   4     3929.03     4124.38    287.98 o 
  -4  -1   4     7726.99     8419.63    198.74 o 
  -3  -1   4      125.72       54.61     68.40 o 
  -2  -1   4     5055.00     4992.41    187.17 o 
  -1  -1   4    39098.58    35838.09    796.98 o 
   0  -1   4     4943.49     4914.61    102.91 o 
   1  -1   4     4809.23     5327.31    130.06 o 
   2  -1   4     1137.33     1441.11    122.80 o 
   3  -1   4      372.40      353.10     91.98 o 
   4  -1   4     1558.00     1779.00    166.48 o 
   5  -1   4    16508.05    16302.59    467.98 o 
   6  -1   4    19728.26    19391.87    392.67 o 
   7  -1   4    12879.69    13244.15    357.21 o 
   8  -1   4     6043.66     5562.17    274.77 o 
   9  -1   4     7047.34     7583.90    437.37 o 
  10  -1   4     4566.23     3923.90    374.23 o 
  11  -1   4     1568.18     1189.51    300.67 o 
  12  -1   4       93.65       82.12    286.22 o 
  13  -1   4      855.16     1086.29    364.33 o 
 -14   0   4      572.62      491.19    222.95 o 
 -13   0   4      751.19      673.46    212.63 o 
 -12   0   4       15.39      122.41    179.24 o 
 -11   0   4      291.03      260.59    176.42 o 
 -10   0   4      213.63      172.06    150.01 o 
  -9   0   4     3610.30     3555.65    275.98 o 
  -8   0   4     9972.53    10398.86    353.54 o 
  -7   0   4    38097.61    37600.02    761.44 o 
  -6   0   4    30536.95    28277.95    540.00 o 
  -5   0   4    31920.87    31679.83    529.68 o 
  -4   0   4    10043.50     8379.21    199.67 o 
  -3   0   4     9130.67     7997.09    162.58 o 
  -2   0   4       58.73      101.67     56.40 o 
  -1   0   4     1770.54     2148.44     93.64 o 
   0   0   4    27858.17    25906.36    333.34 o 
   1   0   4    22305.20    19607.78    282.35 o 
   2   0   4    13707.86    13675.52    230.11 o 
   3   0   4    13646.33    12850.82    310.39 o 
   4   0   4    14714.57    14514.10    357.90 o 
   5   0   4     4148.91     4232.92    214.70 o 
   6   0   4       66.23      236.94    121.78 o 
   7   0   4       61.20       25.26    135.27 o 
   8   0   4      362.89      314.23    165.45 o 
   9   0   4       11.37      155.22    225.32 o 
  10   0   4      277.44       80.20    259.35 o 
  11   0   4      550.90      732.70    293.12 o 
  12   0   4        9.01      193.25    269.37 o 
  13   0   4       72.90       63.99    301.84 o 
 -14   1   4     2238.80     2552.88    371.47 o 
 -13   1   4     6436.68     6403.69    334.22 o 
 -12   1   4     8334.44     8707.46    360.88 o 
 -11   1   4     8216.36     8561.10    480.39 o 
 -10   1   4     5702.42     6055.05    279.43 o 
  -9   1   4     4352.06     4134.37    240.47 o 
  -8   1   4     1762.19     1784.69    206.10 o 
  -7   1   4        5.97       40.62    102.70 o 
  -6   1   4     4200.82     4665.43    163.54 o 
  -5   1   4    15421.04    15787.27    254.11 o 
  -4   1   4     5800.70     6112.16    165.76 o 
  -3   1   4     6414.46     5568.98    130.33 o 
  -2   1   4     4333.88     4001.66    141.26 o 
  -1   1   4     6842.11     6518.30    149.60 o 
   0   1   4      252.49      316.98    103.67 o 
   1   1   4       66.24       54.99     92.35 o 
   2   1   4     1958.74     1971.96    124.14 o 
   3   1   4      658.31      476.01    125.75 o 
   4   1   4       23.80      126.94    118.27 o 
   5   1   4        5.85       47.53    119.98 o 
   6   1   4       73.20      154.81    131.48 o 
   7   1   4      419.96      373.07    182.51 o 
   8   1   4       31.01      144.75    172.17 o 
   9   1   4       83.02        5.67    232.85 o 
  10   1   4      197.02      407.32    276.39 o 
  11   1   4        0.57       53.39    268.08 o 
  12   1   4      204.24      497.94    309.61 o 
  13   1   4     1151.27     1708.43    396.89 o 
 -15   2   4     1784.28     2559.25    683.98 o 
 -14   2   4     1142.12     1017.14    321.43 o 
 -13   2   4        4.81        1.89    315.36 o 
 -12   2   4     1589.06     1732.60    277.77 o 
 -11   2   4     3299.01     3046.61    215.92 o 
 -10   2   4     1923.49     1892.60    138.81 o 
  -9   2   4     1152.38      888.06    129.71 o 
  -8   2   4     2663.52     2578.74    136.87 o 
  -7   2   4     3426.83     3655.67    137.14 o 
  -6   2   4       70.27      197.05     87.01 o 
  -5   2   4     1104.57     1331.00    117.16 o 
  -4   2   4      297.95      203.68    107.18 o 
  -3   2   4     3055.65     2732.57    204.66 o 
  -2   2   4     4376.58     4189.81    134.22 o 
  -1   2   4     3399.12     4147.88    157.77 o 
   0   2   4     7171.01     6082.26    176.62 o 
   1   2   4    13626.47    13872.41    242.64 o 
   2   2   4    16413.59    16128.03    339.57 o 
   3   2   4     4489.08     4692.81    267.13 o 
   4   2   4     1412.75     1242.44    142.64 o 
   5   2   4       43.08       66.54    121.70 o 
   6   2   4        3.63      153.52    150.69 o 
   7   2   4     1746.36     1730.27    208.10 o 
   8   2   4     8824.44     8797.64    360.19 o 
   9   2   4     8451.12     8333.64    482.46 o 
  10   2   4     5336.98     5936.92    571.38 o 
  11   2   4     3186.23     3141.09    482.61 o 
  12   2   4     2486.94     2808.88    520.02 o 
 -15   3   4       82.59       32.00    297.06 o 
 -14   3   4        7.03      159.13    365.19 o 
 -13   3   4      165.75      230.43    336.68 o 
 -12   3   4      734.16      906.78    341.26 o 
 -11   3   4     2102.98     2319.44    296.86 o 
 -10   3   4      314.63      115.86    137.84 o 
  -9   3   4      395.17      326.19    127.38 o 
  -8   3   4      644.22      849.32    118.45 o 
  -7   3   4     1331.39     1151.92    131.09 o 
  -6   3   4    11448.52    12080.09    235.55 o 
  -5   3   4    20986.72    19450.94    406.98 o 
  -4   3   4    20926.33    18768.43    410.15 o 
  -3   3   4    10965.39     9129.17    273.29 o 
  -2   3   4     5406.47     5498.08    166.80 o 
  -1   3   4     2079.85     1732.95    123.95 o 
   0   3   4      421.23      810.55    122.31 o 
   1   3   4     2102.59     2279.26    136.87 o 
   2   3   4    12690.00    11983.23    241.59 o 
   3   3   4    18870.22    17202.41    339.40 o 
   4   3   4    10162.78     9787.98    302.64 o 
   5   3   4     8673.48     8946.78    276.45 o 
   6   3   4     8233.51     8229.93    288.73 o 
   7   3   4     3417.75     3217.84    243.61 o 
   8   3   4      491.69      578.38    188.74 o 
   9   3   4      590.69      658.75    215.82 o 
  10   3   4     1372.35      984.33    305.39 o 
  11   3   4      655.79      507.38    301.87 o 
  12   3   4      574.72      561.53    323.12 o 
 -15   4   4      308.94      111.27    392.71 o 
 -14   4   4        3.04      139.01    369.99 o 
 -13   4   4      607.00      650.81    368.34 o 
 -12   4   4     3658.76     3330.31    445.20 o 
 -11   4   4    12441.73    13232.88    640.25 o 
 -10   4   4     8776.16    10436.08    409.93 o 
  -9   4   4    10827.86    10404.41    343.80 o 
  -8   4   4    11410.73    10159.75    244.07 o 
  -7   4   4    11452.78    11054.59    238.08 o 
  -6   4   4     1216.76      735.62    169.07 o 
  -5   4   4     1867.65     1879.85    182.91 o 
  -4   4   4    12521.94    11686.52    313.80 o 
  -3   4   4     3666.71     3503.11    186.41 o 
  -2   4   4    13711.48    10834.01    242.38 o 
  -1   4   4     9118.38     9213.00    209.15 o 
   0   4   4    28139.21    27108.43    369.71 o 
   1   4   4    12952.52    11352.70    338.46 o 
   2   4   4     4575.13     5201.35    194.78 o 
   3   4   4      528.62      574.92    135.98 o 
   4   4   4      110.03      135.56    125.52 o 
   5   4   4      192.67      128.58    135.82 o 
   6   4   4       58.17      207.00    147.71 o 
   7   4   4        0.37      158.33    162.60 o 
   8   4   4      186.95      447.12    182.85 o 
   9   4   4      805.63      730.85    218.01 o 
  10   4   4      440.57      357.07    252.91 o 
  11   4   4       55.38      220.49    305.01 o 
 -15   5   4     3091.57     3091.12    711.37 o 
 -14   5   4     3060.64     3585.82    492.64 o 
 -13   5   4     2228.87     2985.03    513.46 o 
 -12   5   4      628.69      855.53    726.96 o 
 -11   5   4       95.42       25.48    285.27 o 
 -10   5   4     1202.23     1285.95    279.63 o 
  -9   5   4     1379.63      874.87    185.83 o 
  -8   5   4     2678.78     3033.47    234.32 o 
  -7   5   4     2703.43     2638.71    214.72 o 
  -6   5   4     3267.40     3172.44    217.69 o 
  -5   5   4     2243.79     2611.58    234.95 o 
  -4   5   4     3351.89     2913.21    184.45 o 
  -3   5   4      290.83      538.00    102.77 o 
  -2   5   4       90.58      132.31     92.12 o 
  -1   5   4      433.48      460.43    103.18 o 
   0   5   4        1.66       64.27    102.90 o 
   1   5   4      867.62      756.84    138.00 o 
   2   5   4     1849.66     1956.90    156.62 o 
   3   5   4     6363.26     6276.33    246.30 o 
   4   5   4     3284.24     3532.89    204.05 o 
   5   5   4     2420.21     2191.69    194.26 o 
   6   5   4      338.78      409.77    168.86 o 
   7   5   4      278.12      494.71    183.29 o 
   8   5   4        5.48       26.97    179.99 o 
   9   5   4      442.04      710.50    209.31 o 
  10   5   4     2648.73     2516.82    301.87 o 
  11   5   4     3112.79     3961.54   1453.92 o 
 -14   6   4        1.93        0.94    351.57 o 
 -13   6   4      239.44      380.90    380.41 o 
 -12   6   4      313.29        6.61    315.60 o 
 -11   6   4      133.76      218.27    239.24 o 
 -10   6   4      119.64      283.89    266.20 o 
  -9   6   4     2833.69     2917.46    507.95 o 
  -8   6   4     2803.04     2958.25    266.16 o 
  -7   6   4      127.99       35.60    162.87 o 
  -6   6   4      305.66      243.53    163.33 o 
  -5   6   4      415.72      474.22    163.60 o 
  -4   6   4     1592.53     1503.62    187.13 o 
  -3   6   4     7349.03     6998.94    179.33 o 
  -2   6   4    11773.37    11552.84    229.00 o 
  -1   6   4    10560.12    10310.21    281.94 o 
   0   6   4     5522.27     5632.00    238.99 o 
   1   6   4     1947.45     1657.73    158.85 o 
   2   6   4      450.68      461.84    165.19 o 
   3   6   4      861.54      940.44    157.41 o 
   4   6   4     6916.53     7158.76    298.05 o 
   5   6   4     9445.43     9340.82    322.65 o 
   6   6   4     7346.91     7499.16    321.43 o 
   7   6   4     4762.89     4986.00    298.50 o 
   8   6   4     3346.28     3509.09    301.59 o 
   9   6   4     1850.64     1994.33    251.70 o 
  10   6   4       87.47      162.75    243.39 o 
 -14   7   4      812.33      695.11    398.05 o 
 -13   7   4      131.22      171.82    335.65 o 
 -12   7   4      140.39        0.00    333.77 o 
 -11   7   4        7.54        2.83    236.69 o 
 -10   7   4     1874.26     1616.80    353.29 o 
  -9   7   4     8484.61     8803.99    430.61 o 
  -8   7   4    13797.66    13666.49    493.89 o 
  -7   7   4    11556.35    10994.82    436.24 o 
  -6   7   4     7177.43     7091.59    377.24 o 
  -5   7   4     4872.85     5414.01    576.99 o 
  -4   7   4     3765.31     4000.67    155.92 o 
  -3   7   4      214.52      319.83    130.51 o 
  -2   7   4     3892.03     3737.95    206.57 o 
  -1   7   4     9798.79    10451.48    262.13 o 
   0   7   4     9554.62     9602.11    270.12 o 
   1   7   4     8471.61     8212.57    329.61 o 
   2   7   4     5576.82     5312.07    245.20 o 
   3   7   4     4298.67     3915.35    231.50 o 
   4   7   4     1107.93     1030.98    188.16 o 
   5   7   4       56.87      402.29    181.67 o 
   6   7   4        6.79      114.77    185.97 o 
   7   7   4       51.46      308.45    196.00 o 
   8   7   4       26.62      171.64    206.99 o 
   9   7   4        6.54       77.24    213.14 o 
 -14   8   4     4185.95     3792.00    541.32 o 
 -13   8   4     4218.42     5668.02    620.21 o 
 -12   8   4     2955.67     3268.24    491.36 o 
 -11   8   4     3906.10     3924.97    472.01 o 
 -10   8   4     3546.88     3341.23    341.32 o 
  -9   8   4      368.32      392.34    229.41 o 
  -8   8   4      503.24      530.64    228.45 o 
  -7   8   4     2131.19     2130.16    290.88 o 
  -6   8   4     1618.73     1435.80    262.90 o 
  -5   8   4     1532.36     1553.20    249.98 o 
  -4   8   4     2565.38     2750.06    275.38 o 
  -3   8   4     2545.23     2258.10    202.24 o 
  -2   8   4      984.22     1133.39    173.33 o 
  -1   8   4      963.41     1085.88    178.79 o 
   0   8   4     1133.74      632.64    152.24 o 
   1   8   4        5.18       97.89    139.65 o 
   2   8   4      119.39      103.98    152.27 o 
   3   8   4       46.48       24.73    156.41 o 
   4   8   4        6.35      139.97    175.30 o 
   5   8   4       36.20      158.30    186.08 o 
   6   8   4     1034.09     1013.77    221.24 o 
   7   8   4      813.47      665.08    220.12 o 
   8   8   4      197.84      509.21    304.11 o 
 -13   9   4      602.46     1003.92    435.77 o 
 -12   9   4      500.58      310.27    368.75 o 
 -11   9   4     1011.44      914.77    384.31 o 
 -10   9   4      355.99      283.72    250.64 o 
  -9   9   4      292.46      119.53    243.75 o 
  -8   9   4       28.67       51.73    233.22 o 
  -7   9   4      445.33      665.81    255.01 o 
  -6   9   4      414.15      412.07    247.74 o 
  -5   9   4       93.20      128.32    231.77 o 
  -4   9   4      900.34     1073.32    267.10 o 
  -3   9   4     1713.34     1169.17    282.24 o 
  -2   9   4     3336.45     3348.90    225.65 o 
  -1   9   4     5695.64     6122.43    510.34 o 
   0   9   4     6554.51     6419.12    305.43 o 
   1   9   4     5966.30     5700.84    268.60 o 
   2   9   4     2101.94     2109.56    207.70 o 
   3   9   4      542.64      537.38    205.89 o 
   4   9   4       47.16      155.52    188.15 o 
   5   9   4      277.10      316.04    196.66 o 
   6   9   4     1612.45     1737.81    249.28 o 
   7   9   4     2377.50     2556.31    315.53 o 
 -13  10   4      732.98     1224.61    456.92 o 
 -12  10   4      634.04      810.61    420.42 o 
 -11  10   4      424.25      569.42    383.19 o 
 -10  10   4       33.97      326.66    352.75 o 
  -9  10   4      375.12       73.51    253.09 o 
  -8  10   4     1711.55     1721.11    377.84 o 
  -7  10   4     4036.52     3609.05    344.45 o 
  -6  10   4     6426.31     6883.78    429.60 o 
  -5  10   4     8512.48     7877.15    486.31 o 
  -4  10   4     5729.09     6210.44    420.72 o 
  -3  10   4     2269.85     3181.50    495.15 o 
  -2  10   4     1872.88     1477.63    388.32 o 
  -1  10   4      123.69      126.21    186.03 o 
   0  10   4      356.57      348.93    200.72 o 
   1  10   4      958.79      862.24    193.51 o 
   2  10   4     1739.75     2170.34    223.52 o 
   3  10   4     1272.88     1045.37    217.19 o 
   4  10   4     1963.16     1536.59    230.46 o 
   5  10   4     1684.40     2447.19    297.09 o 
   6  10   4      452.01      455.44    255.74 o 
 -12  11   4     4975.86     4471.64    581.90 o 
 -11  11   4     5568.07     5408.98    715.15 o 
 -10  11   4     3641.30     3912.03    784.59 o 
  -9  11   4     2373.73     2355.38    335.91 o 
  -8  11   4     1232.34     1490.58    314.98 o 
  -7  11   4      161.10      405.42    282.66 o 
  -6  11   4      668.21      491.98    277.27 o 
  -5  11   4     2274.34     1964.17    335.76 o 
  -4  11   4     2591.30     2476.24    398.84 o 
  -3  11   4     2822.06     3195.22    376.46 o 
  -2  11   4     4595.16     4272.04    667.58 o 
  -1  11   4     3972.90     4332.29    408.16 o 
   0  11   4     2049.23     1867.48    248.02 o 
   1  11   4        8.62       99.65    182.77 o 
   2  11   4        3.42      128.02    186.88 o 
   3  11   4       46.79      149.07    218.34 o 
   4  11   4       43.71      251.27    243.84 o 
   5  11   4       31.28       59.88    242.46 o 
 -11  12   4      596.73      502.35    462.91 o 
 -10  12   4      532.48      744.19    405.79 o 
  -9  12   4      457.69      455.33    303.53 o 
  -8  12   4      428.85      638.55    297.18 o 
  -7  12   4      414.45      491.21    304.45 o 
  -6  12   4      181.83      397.76    298.24 o 
  -5  12   4       98.39      257.03    282.58 o 
  -4  12   4      183.54      310.73    280.99 o 
  -3  12   4       64.66       42.80    282.89 o 
  -2  12   4        5.08      387.16    400.77 o 
  -1  12   4      368.71        9.45    266.41 o 
   0  12   4      424.84      919.08    530.46 o 
   1  12   4      548.09      423.90    222.99 o 
   2  12   4     1122.90     1284.98    262.00 o 
   3  12   4     1743.40     1561.62    271.10 o 
 -10  13   4      268.56      482.70    433.04 o 
  -9  13   4       32.82      102.92    372.66 o 
  -8  13   4       96.45      137.06    310.65 o 
  -7  13   4      400.61      401.68    316.73 o 
  -6  13   4     1045.67     1345.14    341.87 o 
  -5  13   4     1786.10     2168.95    371.26 o 
  -4  13   4     2845.41     2826.81    404.27 o 
  -3  13   4     4038.38     3590.74    905.04 o 
  -2  13   4     2082.78     2378.94    567.78 o 
  -1  13   4      618.83      448.39    413.79 o 
   0  13   4      282.10      311.24    380.87 o 
   1  13   4        7.81        5.67    377.12 o 
  -8  14   4     2900.67     2884.23    722.71 o 
  -7  14   4     1652.64     1380.11    456.38 o 
  -6  14   4     1371.62     1066.58    453.32 o 
  -5  14   4      481.57      609.80    415.12 o 
  -4  14   4        1.47        3.78    380.37 o 
  -3  14   4     1161.46      476.47    428.63 o 
  -2  14   4     1303.55     1364.75    470.88 o 
  -1  14   4     1116.45     1348.48    492.67 o 
   2 -16   5      140.79      187.89    308.63 o 
   3 -16   5       26.93      194.84    306.49 o 
   4 -16   5       42.18      136.89    303.75 o 
   5 -16   5       80.05       25.50    289.78 o 
  -2 -15   5      178.02      377.64    301.91 o 
  -1 -15   5      170.72      418.01    263.41 o 
   0 -15   5      468.18      537.58    285.70 o 
   1 -15   5     1189.61     1317.10    327.67 o 
   2 -15   5     1008.28      683.69    474.00 o 
   3 -15   5      512.34      464.02    299.47 o 
   4 -15   5        0.89       61.13    285.25 o 
   5 -15   5      647.79      489.69    299.12 o 
   6 -15   5     1525.95      873.88    442.68 o 
   7 -15   5     1743.94     1206.29    408.46 o 
   8 -15   5     2950.10     2002.85    713.74 o 
  -4 -14   5     2268.34     2192.07    370.76 o 
  -3 -14   5      639.71      446.67    301.44 o 
  -2 -14   5      224.23      357.01    270.81 o 
  -1 -14   5        3.84       78.17    253.71 o 
   0 -14   5      500.89      844.76    274.37 o 
   1 -14   5     1849.99     1710.72    293.44 o 
   2 -14   5     4256.77     3975.89    384.16 o 
   3 -14   5     5385.70     5612.09    435.15 o 
   4 -14   5     3617.38     3729.38    376.50 o 
   5 -14   5     3153.05     3315.01    367.72 o 
   6 -14   5     1859.99     2344.23    335.75 o 
   7 -14   5      644.36      207.31    276.43 o 
   8 -14   5      184.89      107.01    273.73 o 
   9 -14   5     1626.38      742.08    380.25 o 
  10 -14   5     1448.58      574.22    395.64 o 
  -5 -13   5     2349.54     2536.77    344.22 o 
  -4 -13   5     4862.88     4980.82    388.07 o 
  -3 -13   5     3815.40     3390.22    331.24 o 
  -2 -13   5     3718.19     3929.06    586.48 o 
  -1 -13   5     4787.19     5393.76    370.92 o 
   0 -13   5     4058.48     3952.31    669.38 o 
   1 -13   5      649.32      751.14    248.99 o 
   2 -13   5      187.31      351.30    323.96 o 
   3 -13   5      796.17      608.00    267.25 o 
   4 -13   5      167.25      255.07    258.86 o 
   5 -13   5        5.96       68.27    258.08 o 
   6 -13   5      199.00      465.85    279.27 o 
   7 -13   5     1362.66     1251.16    286.58 o 
   8 -13   5        2.99       83.21    263.71 o 
   9 -13   5      349.73      472.41    280.50 o 
  10 -13   5      329.93      317.65    363.55 o 
  11 -13   5        0.06       89.93    361.97 o 
  -7 -12   5      992.91     1154.40    459.68 o 
  -6 -12   5     1005.31     1117.33    408.12 o 
  -5 -12   5      236.24      316.77    250.27 o 
  -4 -12   5        0.59        0.94    227.86 o 
  -3 -12   5        5.85       83.07    228.33 o 
  -2 -12   5        3.67      169.31    219.93 o 
  -1 -12   5        2.56       50.82    216.77 o 
   0 -12   5       64.94      234.84    216.39 o 
   1 -12   5      525.31      683.56    233.25 o 
   2 -12   5      148.69      214.74    212.39 o 
   3 -12   5      638.72      937.57    261.19 o 
   4 -12   5      476.27      542.08    252.78 o 
   5 -12   5        5.45       92.23    234.52 o 
   6 -12   5        8.19      135.25    234.40 o 
   7 -12   5      399.56      469.50    249.04 o 
   8 -12   5      788.78      561.70    266.15 o 
   9 -12   5     2067.93     2066.77    335.14 o 
  10 -12   5     4236.45     4540.61    407.98 o 
  11 -12   5     3980.36     3468.41    884.26 o 
  -8 -11   5        0.16       72.38    377.39 o 
  -7 -11   5      192.43      477.20    258.62 o 
  -6 -11   5      255.28      340.32    246.30 o 
  -5 -11   5     1053.95     1228.06    312.67 o 
  -4 -11   5     1589.46     1466.34    253.49 o 
  -3 -11   5     4804.64     4542.34    320.22 o 
  -2 -11   5     4952.24     4653.59    334.47 o 
  -1 -11   5     2049.10     1556.13    240.09 o 
   0 -11   5      351.56      383.64    204.56 o 
   1 -11   5      180.21       83.55    198.89 o 
   2 -11   5     2783.43     2654.88    257.27 o 
   3 -11   5     5385.34     5446.36    320.07 o 
   4 -11   5    10620.13    10273.25    454.78 o 
   5 -11   5    10672.28    11096.96    468.26 o 
   6 -11   5    12490.59    11885.00    478.25 o 
   7 -11   5     8944.95     9346.01    466.27 o 
   8 -11   5     4065.13     3344.86    352.99 o 
   9 -11   5      588.81      461.43    267.55 o 
  10 -11   5      185.68      240.19    263.34 o 
  11 -11   5     1583.37     1563.14    332.33 o 
  12 -11   5      945.98     1416.51    333.27 o 
  -9 -10   5     3033.73     2999.33    468.50 o 
  -8 -10   5     4146.85     4130.61   1050.06 o 
  -7 -10   5     2464.33     2587.08    302.11 o 
  -6 -10   5      278.56      465.72    231.99 o 
  -5 -10   5      125.21      187.81    224.79 o 
  -4 -10   5      116.25       65.48    197.39 o 
  -3 -10   5     2136.46     1968.43    242.99 o 
  -2 -10   5     8231.77     8218.86    360.97 o 
  -1 -10   5    14057.42    13844.51    430.46 o 
   0 -10   5     9810.88     9940.44    367.07 o 
   1 -10   5     9050.51     8545.04    346.71 o 
   2 -10   5     5995.72     6714.94    320.35 o 
   3 -10   5     2777.35     3148.71    326.17 o 
   4 -10   5        0.94       34.25    175.95 o 
   5 -10   5      975.42     1112.67    190.06 o 
   6 -10   5     3643.69     4009.86    334.44 o 
   7 -10   5      712.42      786.96    240.96 o 
   8 -10   5     1407.11     1327.92    273.19 o 
   9 -10   5     2033.31     1644.51    304.93 o 
  10 -10   5     1258.69     1151.32    294.92 o 
  11 -10   5       14.16      143.29    269.79 o 
  12 -10   5       62.51       29.29    264.07 o 
  13 -10   5       34.69      127.96    291.90 o 
 -10  -9   5      181.18      421.78    358.99 o 
  -9  -9   5      233.47      506.55    544.63 o 
  -8  -9   5     2079.19     2482.61    288.60 o 
  -7  -9   5     3444.43     3417.32    293.23 o 
  -6  -9   5     3324.88     3263.04    286.11 o 
  -5  -9   5     3884.42     3929.95    290.62 o 
  -4  -9   5     5649.05     6419.09    402.72 o 
  -3  -9   5     4422.10     4593.92    291.51 o 
  -2  -9   5      636.94      661.06    195.55 o 
  -1  -9   5       23.28      175.37    172.53 o 
   0  -9   5      360.61      584.66    184.28 o 
   1  -9   5        6.16       36.16    160.83 o 
   2  -9   5       11.93       72.48    155.97 o 
   3  -9   5      782.69      802.70    180.11 o 
   4  -9   5       87.95      118.50    168.85 o 
   5  -9   5      514.81      562.86    223.61 o 
   6  -9   5     1281.50     1645.23    290.70 o 
   7  -9   5      116.14       59.61    201.22 o 
   8  -9   5      117.44      412.07    235.78 o 
   9  -9   5     1653.11     1502.70    293.52 o 
  10  -9   5     1659.86     1996.19    302.51 o 
  11  -9   5     2957.21     3144.43    366.64 o 
  12  -9   5     4117.15     4373.32    419.27 o 
  13  -9   5     4203.64     4336.26    453.81 o 
 -11  -8   5      557.23      292.86    553.61 o 
 -10  -8   5      419.89      579.51    336.78 o 
  -9  -8   5      111.22      127.85    230.45 o 
  -8  -8   5      353.11      334.29    216.60 o 
  -7  -8   5     1026.69      985.47    216.29 o 
  -6  -8   5      603.30      616.06    204.22 o 
  -5  -8   5       79.86      290.48    183.41 o 
  -4  -8   5       69.89      263.06    174.88 o 
  -3  -8   5      119.95      123.77    162.36 o 
  -2  -8   5     1356.33     1083.09    172.86 o 
  -1  -8   5     4579.74     4522.60    229.06 o 
   0  -8   5    11906.60    11743.75    359.12 o 
   1  -8   5     2345.25     2379.88    209.76 o 
   2  -8   5        6.41       89.59    144.31 o 
   3  -8   5     1684.94     1590.89    196.98 o 
   4  -8   5     1337.95     1387.60    196.41 o 
   5  -8   5     8670.30     8722.63    366.37 o 
   6  -8   5    14688.15    14422.81    540.82 o 
   7  -8   5    15960.01    16338.39    528.47 o 
   8  -8   5     9265.31     9058.56    940.48 o 
   9  -8   5     5537.91     5807.80    395.76 o 
  10  -8   5     1580.92     1905.04    300.43 o 
  11  -8   5      300.49      432.89    247.53 o 
  12  -8   5        0.65      120.81    270.26 o 
  13  -8   5     1077.54      851.91    326.12 o 
 -11  -7   5      430.42      305.72    348.60 o 
 -10  -7   5      448.05      878.92    271.38 o 
  -9  -7   5     1510.41     1669.04    424.21 o 
  -8  -7   5     5128.01     5350.29    310.97 o 
  -7  -7   5     9498.29     9602.81    370.52 o 
  -6  -7   5    11199.61    11723.35    404.80 o 
  -5  -7   5     8243.45     8048.66    315.00 o 
  -4  -7   5     3598.34     3332.98    218.67 o 
  -3  -7   5      480.37      269.19    107.48 o 
  -2  -7   5        6.64       39.43     96.05 o 
  -1  -7   5     2008.06     2238.75    217.27 o 
   0  -7   5    17095.72    15833.95    362.04 o 
   1  -7   5    22933.82    22435.24    463.45 o 
   2  -7   5    19577.79    19986.20    451.36 o 
   3  -7   5    14812.92    14767.95    539.43 o 
   4  -7   5    11164.08    10954.89    382.87 o 
   5  -7   5     5338.12     5994.89    281.76 o 
   6  -7   5      747.31      599.07    196.01 o 
   7  -7   5      156.93      194.88    186.22 o 
   8  -7   5      651.66      665.43    353.30 o 
   9  -7   5     1700.83     2077.92    302.30 o 
  10  -7   5      904.98      742.03    267.24 o 
  11  -7   5     2425.48     2656.96    385.54 o 
  12  -7   5     1086.85      957.75    324.04 o 
  13  -7   5      181.99       62.13    293.98 o 
 -12  -6   5     3707.20     2949.39    390.33 o 
 -11  -6   5     4866.39     3604.06    387.66 o 
 -10  -6   5     3380.57     3553.84    311.78 o 
  -9  -6   5      240.46      341.72    194.54 o 
  -8  -6   5       40.07       36.28    178.05 o 
  -7  -6   5      515.63      761.62    178.91 o 
  -6  -6   5     3432.95     3722.13    248.08 o 
  -5  -6   5     9084.37     8552.26    339.18 o 
  -4  -6   5    14997.61    15123.57    363.48 o 
  -3  -6   5     9427.10     9057.70    272.37 o 
  -2  -6   5     5738.86     5790.34    225.54 o 
  -1  -6   5     3777.05     3530.37    200.76 o 
   0  -6   5      505.03      203.47    140.99 o 
   1  -6   5      631.95      550.04    149.94 o 
   2  -6   5      799.89      787.78    152.27 o 
   3  -6   5       35.94       92.20    139.12 o 
   4  -6   5       26.72       66.25     97.17 o 
   5  -6   5       12.30      139.15    140.76 o 
   6  -6   5      309.47      572.60    220.47 o 
   7  -6   5       36.70        5.67    181.17 o 
   8  -6   5      557.43      424.84    212.13 o 
   9  -6   5       71.12       64.36    220.10 o 
  10  -6   5      827.99      407.06    233.68 o 
  11  -6   5      546.19      756.52    273.86 o 
  12  -6   5      423.67      741.55    296.46 o 
  13  -6   5      665.95      578.60    304.77 o 
 -12  -5   5     1426.42     1517.69    301.89 o 
 -11  -5   5     2813.03     2530.05    281.42 o 
 -10  -5   5     2393.50     2330.62    302.84 o 
  -9  -5   5      833.31      728.45    213.13 o 
  -8  -5   5     3092.96     3504.68    261.88 o 
  -7  -5   5     2222.70     2224.61    194.76 o 
  -6  -5   5      507.96      549.83    201.81 o 
  -5  -5   5      649.94      675.39    145.84 o 
  -4  -5   5       22.06      102.07    118.98 o 
  -3  -5   5      673.10      996.17    197.04 o 
  -2  -5   5      407.74      867.41    136.94 o 
  -1  -5   5     1558.81     1549.54    143.66 o 
   0  -5   5     4832.56     4926.04    203.11 o 
   1  -5   5     7168.34     7485.97    408.83 o 
   2  -5   5    13117.33    13641.87    270.80 o 
   3  -5   5     5593.07     5770.62    214.05 o 
   4  -5   5      114.77       69.39    134.17 o 
   5  -5   5     1735.60     1926.19    191.88 o 
   6  -5   5      971.46      846.27    193.01 o 
   7  -5   5      170.16       58.42    179.65 o 
   8  -5   5     8720.22     9091.44    436.03 o 
   9  -5   5     9980.74    10210.22    496.92 o 
  10  -5   5     6185.47     6353.71    438.51 o 
  11  -5   5     5921.95     5469.11    471.65 o 
  12  -5   5     2223.28     1988.71    351.39 o 
  13  -5   5     1013.92     1272.90    291.52 o 
 -13  -4   5       41.84        2.83    301.79 o 
 -12  -4   5        0.78       48.31    191.91 o 
 -11  -4   5      966.74     1281.31    217.19 o 
 -10  -4   5      171.51      253.03    300.35 o 
  -9  -4   5       88.32      249.14    182.47 o 
  -8  -4   5        3.58       89.23    166.52 o 
  -7  -4   5      982.43      958.38    219.23 o 
  -6  -4   5     3230.62     3475.45    191.61 o 
  -5  -4   5    14829.66    14577.32    326.53 o 
  -4  -4   5    12403.71    11799.81    417.46 o 
  -3  -4   5    11360.80    10808.83    308.91 o 
  -2  -4   5     2439.15     2607.23    218.93 o 
  -1  -4   5       71.39      113.63     96.15 o 
   0  -4   5      160.28      373.17    147.85 o 
   1  -4   5     2192.93     2104.11    128.09 o 
   2  -4   5    16764.05    17711.35    320.61 o 
   3  -4   5    27249.43    27404.64    419.34 o 
   4  -4   5    39867.72    40472.77    705.79 o 
   5  -4   5    19246.84    18988.15    499.93 o 
   6  -4   5     8089.73     8816.92    384.32 o 
   7  -4   5     3710.03     3681.57    288.79 o 
   8  -4   5       10.72       31.67    195.34 o 
   9  -4   5      185.84      572.45    238.47 o 
  10  -4   5     2412.24     2933.81    328.11 o 
  11  -4   5     1950.75     2055.26    278.63 o 
  12  -4   5     1338.17     1126.65    268.62 o 
  13  -4   5      919.66      837.05    289.79 o 
 -13  -3   5      281.75      282.89    302.79 o 
 -12  -3   5      981.82     1162.78    273.82 o 
 -11  -3   5     5266.76     5122.40    405.90 o 
 -10  -3   5     7388.11     8016.30    600.91 o 
  -9  -3   5    11477.74    11117.78    420.81 o 
  -8  -3   5     3078.33     3068.32    269.37 o 
  -7  -3   5       12.88       30.87    123.65 o 
  -6  -3   5       31.49       86.55    136.72 o 
  -5  -3   5     1664.49     1739.76    245.51 o 
  -4  -3   5    10353.31     9387.84    257.90 o 
  -3  -3   5    33242.61    33301.92    684.52 o 
  -2  -3   5    37031.75    34531.08   1027.27 o 
  -1  -3   5    17493.41    15043.69    332.25 o 
   0  -3   5    13997.61    13797.49    274.36 o 
   1  -3   5    11582.75    11008.23    427.43 o 
   2  -3   5     1951.47     2403.47    129.86 o 
   3  -3   5       35.37      190.53     86.78 o 
   4  -3   5      927.92      855.52    112.10 o 
   5  -3   5      131.40      222.35    213.39 o 
   6  -3   5      383.26      527.26    228.18 o 
   7  -3   5      143.70       16.06    211.73 o 
   8  -3   5      119.61      169.32    195.45 o 
   9  -3   5      133.52      284.93    226.92 o 
  10  -3   5      808.19      994.93    278.24 o 
  11  -3   5      309.89      640.63    247.08 o 
  12  -3   5        9.20      155.25    233.14 o 
  13  -3   5       90.23      307.64    262.80 o 
 -14  -2   5     1621.76     1384.00    377.32 o 
 -13  -2   5      903.71     1047.86    231.17 o 
 -12  -2   5      179.46      632.00    199.27 o 
 -11  -2   5       21.86       70.81    226.58 o 
 -10  -2   5     1288.87     1495.03    315.64 o 
  -9  -2   5     8151.66     8213.96    386.08 o 
  -8  -2   5     6608.70     6389.46    333.94 o 
  -7  -2   5     7204.23     7476.47    619.69 o 
  -6  -2   5     4913.18     4667.30    212.97 o 
  -5  -2   5     6170.59     5732.78    304.90 o 
  -4  -2   5     5114.08     4650.34    196.38 o 
  -3  -2   5       50.62      144.44    105.69 o 
  -2  -2   5       16.88        6.61    135.83 o 
  -1  -2   5     1506.28     1292.01    154.77 o 
   0  -2   5     1643.02     1639.03    106.41 o 
   1  -2   5      247.65      333.35    114.14 o 
   2  -2   5      592.44      509.62     99.81 o 
   3  -2   5      162.55      141.69    104.29 o 
   4  -2   5     3212.99     2963.03    168.29 o 
   5  -2   5     1835.19     1712.23    207.65 o 
   6  -2   5      955.25     1001.98    152.55 o 
   7  -2   5      869.76     1083.92    154.57 o 
   8  -2   5      195.60      164.45    205.75 o 
   9  -2   5     1579.81     1866.79    307.29 o 
  10  -2   5     4764.99     4735.74    411.94 o 
  11  -2   5     7071.48     6145.47    463.01 o 
  12  -2   5     5463.73     5547.86    484.03 o 
  13  -2   5     1633.05     1163.77    345.58 o 
 -14  -1   5      486.88      438.94    310.32 o 
 -13  -1   5      203.68      317.03    201.47 o 
 -12  -1   5       33.62      156.13    179.42 o 
 -11  -1   5      196.91      299.00    173.44 o 
 -10  -1   5       38.36      131.61    182.12 o 
  -9  -1   5     1759.09     1985.49    218.34 o 
  -8  -1   5     1406.61     1058.18    238.25 o 
  -7  -1   5        0.23       16.15    119.82 o 
  -6  -1   5     1274.38     1357.79    107.68 o 
  -5  -1   5     1636.18     1531.01    138.46 o 
  -4  -1   5      289.96      154.86     95.65 o 
  -3  -1   5     4946.62     3910.92    294.49 o 
  -2  -1   5    16783.00    16273.80    368.73 o 
  -1  -1   5    32036.13    29178.29    365.85 o 
   0  -1   5     5029.73     4954.70    167.99 o 
   1  -1   5      647.27      625.54     89.59 o 
   2  -1   5       44.81       93.84     86.27 o 
   3  -1   5     2102.96     2261.18    138.48 o 
   4  -1   5    12006.68    12015.84    303.67 o 
   5  -1   5    28032.49    26433.04    486.80 o 
   6  -1   5    23621.91    21689.13    471.13 o 
   7  -1   5     5831.74     6334.59    283.71 o 
   8  -1   5     1969.61     1851.69    200.70 o 
   9  -1   5     2736.53     2848.79    332.69 o 
  10  -1   5      644.63      464.68    280.70 o 
  11  -1   5      195.13      341.03    283.36 o 
  12  -1   5     1598.29     1210.49    341.62 o 
  13  -1   5     1755.39     1611.13    378.67 o 
 -14   0   5       98.74       73.94    284.01 o 
 -13   0   5        3.08      126.86    194.64 o 
 -12   0   5      618.33      839.58    197.76 o 
 -11   0   5     1547.10     1799.01    197.91 o 
 -10   0   5     4343.81     4789.27    244.45 o 
  -9   0   5     9117.44     9369.06    601.28 o 
  -8   0   5    11761.15    11518.46    381.93 o 
  -7   0   5    18148.36    18247.27    317.83 o 
  -6   0   5     6302.37     5749.27    220.90 o 
  -5   0   5     6398.39     6366.54    153.15 o 
  -4   0   5     2015.52     2072.25    124.74 o 
  -3   0   5      344.51      283.06     85.64 o 
  -2   0   5     8082.23     7144.35    160.86 o 
  -1   0   5    19639.61    16959.93    235.46 o 
   0   0   5    32423.88    28834.41    710.07 o 
   1   0   5    20301.99    19091.34    344.04 o 
   2   0   5    15196.85    14238.70    250.90 o 
   3   0   5     7469.38     8075.31    187.90 o 
   4   0   5     5843.97     5943.40    225.45 o 
   5   0   5      178.63      199.60    122.82 o 
   6   0   5      483.85      526.99    155.23 o 
   7   0   5     1149.71      856.27    171.87 o 
   8   0   5     2766.83     2400.21    231.53 o 
   9   0   5      564.43      206.74    240.06 o 
  10   0   5      538.30      747.29    295.49 o 
  11   0   5      148.20      371.06    291.76 o 
  12   0   5        6.69       24.94    287.90 o 
 -14   1   5     5110.36     5720.96    484.25 o 
 -13   1   5     6668.38     7133.27    451.76 o 
 -12   1   5     5860.55     5507.13    293.70 o 
 -11   1   5     2564.68     2639.92    225.34 o 
 -10   1   5      689.48      219.35    153.13 o 
  -9   1   5       74.53       33.08    106.90 o 
  -8   1   5      917.13      906.59    120.43 o 
  -7   1   5     4747.11     4891.24    181.57 o 
  -6   1   5    12078.37    11544.65    215.53 o 
  -5   1   5    19572.08    17238.53    283.33 o 
  -4   1   5    15144.96    13492.87    254.69 o 
  -3   1   5     4219.46     3805.33    168.93 o 
  -2   1   5      700.75      667.69     85.71 o 
  -1   1   5      128.27      197.65     80.73 o 
   0   1   5     2456.45     2633.82    115.26 o 
   1   1   5     2023.86     1959.20    138.73 o 
   2   1   5     5884.95     5794.16    212.30 o 
   3   1   5      927.16     1037.01    161.01 o 
   4   1   5      829.11      768.84    139.94 o 
   5   1   5      225.11      405.06    137.21 o 
   6   1   5      225.28      288.51    144.41 o 
   7   1   5      707.10      764.88    168.25 o 
   8   1   5      102.90       75.83    180.90 o 
   9   1   5       24.76      129.46    256.21 o 
  10   1   5      527.07      509.14    502.78 o 
  11   1   5      178.19      174.39    299.92 o 
  12   1   5      896.08      686.78    341.75 o 
 -14   2   5       50.30      152.04    279.56 o 
 -13   2   5     1200.72     1030.75    259.85 o 
 -12   2   5     2842.45     2657.50    362.96 o 
 -11   2   5     1580.63      938.89    209.50 o 
 -10   2   5     1508.77     1750.45    153.17 o 
  -9   2   5     1261.54     1289.92    140.48 o 
  -8   2   5     1894.18     2121.21    127.34 o 
  -7   2   5      158.36      141.07     87.35 o 
  -6   2   5       88.35       84.93     97.57 o 
  -5   2   5      794.08      833.43    131.47 o 
  -4   2   5     1812.18     1876.61    118.06 o 
  -3   2   5     8026.25     7495.58    201.32 o 
  -2   2   5     6592.96     6577.61    175.76 o 
  -1   2   5    14818.92    14273.29    279.26 o 
   0   2   5    12194.85    11261.04    238.99 o 
   1   2   5    11519.86     9750.80    231.87 o 
   2   2   5     2148.69     1939.18    152.50 o 
   3   2   5      188.10      157.51    126.01 o 
   4   2   5       21.48      113.23    137.24 o 
   5   2   5     1849.19     1587.86    191.63 o 
   6   2   5     4890.98     4848.23    285.61 o 
   7   2   5     9199.87     8379.25    368.79 o 
   8   2   5    12270.00    11979.83    665.43 o 
   9   2   5     5338.23     4588.79    511.73 o 
  10   2   5     2178.79     1387.11    391.44 o 
  11   2   5     2466.66     2445.98    476.69 o 
  12   2   5      575.97      303.89    407.73 o 
 -14   3   5        3.37      200.10    359.76 o 
 -13   3   5      362.52      236.35    328.97 o 
 -12   3   5      626.32      919.06    280.31 o 
 -11   3   5      263.69      368.73    208.20 o 
 -10   3   5      310.21      660.49    206.25 o 
  -9   3   5     3719.87     3927.04    200.18 o 
  -8   3   5     2601.76     2841.17    152.70 o 
  -7   3   5     7415.46     7433.08    198.05 o 
  -6   3   5    20648.01    20256.37    367.67 o 
  -5   3   5    25216.33    23653.55    428.58 o 
  -4   3   5     5648.69     5790.73    234.60 o 
  -3   3   5     1484.76     1490.82    147.05 o 
  -2   3   5     2641.19     2689.23    137.79 o 
  -1   3   5      443.26      475.26    112.02 o 
   0   3   5     1961.77     2053.82    155.48 o 
   1   3   5    13130.77    12533.63    278.93 o 
   2   3   5    23795.18    23083.14    388.29 o 
   3   3   5    14913.11    14141.43    305.40 o 
   4   3   5     5370.95     5748.36    245.87 o 
   5   3   5     3942.86     3891.71    228.02 o 
   6   3   5     2049.83     2124.31    209.45 o 
   7   3   5      159.99      212.76    173.76 o 
   8   3   5      804.09      640.76    208.95 o 
   9   3   5     1016.89      787.57    253.12 o 
  10   3   5      929.74     1078.97    318.36 o 
  11   3   5      754.22     1033.89    379.13 o 
 -14   4   5      459.01      538.47    389.07 o 
 -13   4   5     3641.92     4333.01    858.28 o 
 -12   4   5     7573.60     8913.43    435.74 o 
 -11   4   5    10780.07    10971.18    488.73 o 
 -10   4   5     4360.31     4384.98    272.32 o 
  -9   4   5     4836.39     4628.94    263.54 o 
  -8   4   5     3166.01     3200.64    230.99 o 
  -7   4   5     1025.77      738.28    147.61 o 
  -6   4   5     1665.24     1417.50    155.36 o 
  -5   4   5    18133.11    17780.33    396.66 o 
  -4   4   5    23652.41    22899.72    482.43 o 
  -3   4   5    18861.00    18274.43    371.89 o 
  -2   4   5    15814.17    15781.86    290.91 o 
  -1   4   5     5786.90     5577.60    197.45 o 
   0   4   5     9727.64     9026.13    243.83 o 
   1   4   5     2317.70     2380.79    150.55 o 
   2   4   5      186.71      247.91    111.55 o 
   3   4   5       72.26      132.36    123.65 o 
   4   4   5        2.47      137.44    139.83 o 
   5   4   5       32.14       36.86    140.28 o 
   6   4   5      109.01       85.45    154.33 o 
   7   4   5      108.14      274.66    186.28 o 
   8   4   5      146.57      341.90    202.76 o 
   9   4   5       30.43      297.42    250.33 o 
  10   4   5      277.94      503.65    294.70 o 
  11   4   5       14.92      263.77    327.93 o 
 -14   5   5      918.39     1251.33    420.44 o 
 -13   5   5      357.37      593.29    358.06 o 
 -12   5   5        7.00      123.94    309.49 o 
 -11   5   5     2483.27     2717.17    261.40 o 
 -10   5   5     4232.33     4680.36    294.53 o 
  -9   5   5     2817.54     3666.78    294.53 o 
  -8   5   5     1015.99      745.21    181.78 o 
  -7   5   5      203.10       90.84    158.78 o 
  -6   5   5      198.33      348.37    156.54 o 
  -5   5   5      277.73      190.13    151.88 o 
  -4   5   5       13.88      195.20    131.45 o 
  -3   5   5     1313.87     1524.37    180.40 o 
  -2   5   5      218.22      260.57    114.14 o 
  -1   5   5     1528.94     1701.32    136.48 o 
   0   5   5       10.52       28.32    102.06 o 
   1   5   5      626.96      463.04    118.06 o 
   2   5   5     3376.30     3607.32    194.75 o 
   3   5   5     6178.81     5494.34    246.88 o 
   4   5   5     3342.96     3711.48    225.46 o 
   5   5   5      533.44      643.82    176.05 o 
   6   5   5       14.77       87.74    168.56 o 
   7   5   5      316.00      226.69    186.66 o 
   8   5   5      857.08      767.24    205.68 o 
   9   5   5     2075.28     2149.20    279.65 o 
  10   5   5     5352.94     4827.71    411.40 o 
 -14   6   5        1.58       17.80    377.83 o 
 -13   6   5       45.64      248.25    352.77 o 
 -12   6   5      187.17      164.16    330.74 o 
 -11   6   5      714.52      635.41    302.48 o 
 -10   6   5       36.18       83.81    192.57 o 
  -9   6   5     1966.15     1770.65    236.58 o 
  -8   6   5       44.75       52.82    176.76 o 
  -7   6   5      125.27      119.12    171.13 o 
  -6   6   5     1970.93     1623.99    201.34 o 
  -5   6   5     2897.46     3608.99    250.37 o 
  -4   6   5     7825.66     7350.39    281.95 o 
  -3   6   5     9520.53     9449.72    250.33 o 
  -2   6   5     3305.06     3158.42    219.19 o 
  -1   6   5     1459.32     1282.78    136.40 o 
   0   6   5       25.15       48.59    105.21 o 
   1   6   5     1528.60     1805.89    175.91 o 
   2   6   5     4076.63     4055.42    213.21 o 
   3   6   5     9082.14     8959.16    418.48 o 
   4   6   5    10688.84    10197.95    334.66 o 
   5   6   5     6177.97     6692.64    306.64 o 
   6   6   5     4444.00     4821.42    283.93 o 
   7   6   5     1646.40     1554.70    319.47 o 
   8   6   5     1801.45     1888.69    248.05 o 
   9   6   5      105.69      104.69    234.52 o 
 -14   7   5        2.52      134.22    372.53 o 
 -13   7   5      625.27      799.46    403.75 o 
 -12   7   5     2749.99     2274.21    530.93 o 
 -11   7   5     2906.59     3311.21    435.76 o 
 -10   7   5     7601.29     7624.67    437.03 o 
  -9   7   5     9057.38     8862.13    508.52 o 
  -8   7   5     7400.46     6762.33    394.46 o 
  -7   7   5     4319.53     5142.95    312.94 o 
  -6   7   5     1009.37      718.89    203.46 o 
  -5   7   5      241.20      337.32    196.25 o 
  -4   7   5      440.32      547.26    195.18 o 
  -3   7   5     4561.91     4789.27    203.94 o 
  -2   7   5     8800.94     8289.76    250.63 o 
  -1   7   5     8189.32     8059.55    448.43 o 
   0   7   5     7085.16     7201.28    261.32 o 
   1   7   5     5790.69     5172.59    235.80 o 
   2   7   5     6372.51     6145.59    261.28 o 
   3   7   5     2364.45     2523.30    213.06 o 
   4   7   5       79.40       36.01    169.21 o 
   5   7   5      222.84      325.46    184.93 o 
   6   7   5       64.65      158.33    192.33 o 
   7   7   5       29.66       98.81    197.21 o 
   8   7   5      231.04      133.37    215.65 o 
   9   7   5       29.27       58.37    381.79 o 
 -14   8   5     2458.91     2185.19    477.91 o 
 -13   8   5      999.49     1020.18    437.41 o 
 -12   8   5      418.78       10.39    332.83 o 
 -11   8   5      733.89      603.49    276.32 o 
 -10   8   5       64.82       60.50    243.92 o 
  -9   8   5     1316.24      876.00    352.88 o 
  -8   8   5     3509.10     3427.51    346.73 o 
  -7   8   5     3080.61     2625.72    303.41 o 
  -6   8   5     1590.55     1534.93    313.91 o 
  -5   8   5     1286.36     1494.91    378.18 o 
  -4   8   5      900.76      958.89    260.95 o 
  -3   8   5      421.76      378.54    218.05 o 
  -2   8   5       45.58      175.21    129.01 o 
  -1   8   5     3067.52     2919.66    198.59 o 
   0   8   5     1099.00     1304.50    223.73 o 
   1   8   5      250.82      176.10    154.91 o 
   2   8   5       61.67      151.98    156.55 o 
   3   8   5      217.01      334.22    180.32 o 
   4   8   5      403.78      497.41    196.45 o 
   5   8   5      598.43      792.94    209.06 o 
   6   8   5      616.38      888.09    325.40 o 
   7   8   5      202.58      309.99    246.83 o 
   8   8   5        0.09      190.58    249.20 o 
 -13   9   5      717.13      392.88    401.78 o 
 -12   9   5      392.98      664.47    404.34 o 
 -11   9   5      606.17      884.09    603.68 o 
 -10   9   5      337.32      303.55    261.66 o 
  -9   9   5      340.78      309.12    255.45 o 
  -8   9   5        7.34       70.89    236.56 o 
  -7   9   5      301.05      244.63    257.31 o 
  -6   9   5       22.98       29.76    233.07 o 
  -5   9   5     1494.67     1254.37    283.14 o 
  -4   9   5     3178.51     3223.96    378.85 o 
  -3   9   5     2948.20     3003.84    305.56 o 
  -2   9   5     3874.64     3655.13    362.41 o 
  -1   9   5     4039.45     4625.45    235.60 o 
   0   9   5     4965.80     5012.51    252.42 o 
   1   9   5     2390.87     2472.80    218.50 o 
   2   9   5       13.48      243.71    174.47 o 
   3   9   5      302.41      445.50    191.68 o 
   4   9   5      546.27      503.34    205.59 o 
   5   9   5     2030.78     1912.31    255.81 o 
   6   9   5     3321.74     3321.51    429.39 o 
   7   9   5     3335.79     3620.78    394.01 o 
 -12  10   5       47.92        2.83    378.65 o 
 -11  10   5      114.06      236.90    382.75 o 
 -10  10   5      693.82      704.97    282.44 o 
  -9  10   5     1223.39      804.05    291.90 o 
  -8  10   5     3377.53     2950.42    362.75 o 
  -7  10   5     4718.30     4759.31    406.84 o 
  -6  10   5     3825.29     4244.21    499.80 o 
  -5  10   5     2532.69     1722.50    305.20 o 
  -4  10   5     1529.20     1662.18    307.10 o 
  -3  10   5      383.34     1064.85    288.41 o 
  -2  10   5        9.23       40.87    252.31 o 
  -1  10   5     2956.60     3696.61    378.33 o 
   0  10   5     5526.31     5430.48    271.31 o 
   1  10   5     3374.09     3636.29    256.22 o 
   2  10   5     1490.67     2008.26    230.23 o 
   3  10   5      881.46     1005.81    210.16 o 
   4  10   5     1130.78     1044.70    248.10 o 
   5  10   5      304.74      442.70    249.05 o 
 -12  11   5     4304.71     4222.79    849.78 o 
 -11  11   5     3056.12     4019.60    780.81 o 
 -10  11   5     1739.90     1449.93    423.83 o 
  -9  11   5      336.16      384.35    299.98 o 
  -8  11   5      181.00      219.35    269.65 o 
  -7  11   5     3031.67     2292.00    423.33 o 
  -6  11   5     5908.97     5172.65    443.82 o 
  -5  11   5     4668.72     5440.14    435.29 o 
  -4  11   5     3432.07     2919.67    376.31 o 
  -3  11   5     2405.90     2723.53    438.24 o 
  -2  11   5     2455.16     2995.87    361.25 o 
  -1  11   5     1203.93     1108.81    391.61 o 
   0  11   5      164.51      316.21    283.49 o 
   1  11   5       49.84       91.37    200.04 o 
   2  11   5        1.56      150.50    206.81 o 
   3  11   5       29.93        8.82    213.85 o 
   4  11   5       11.15      112.45    239.19 o 
 -11  12   5      634.25      344.82    578.17 o 
 -10  12   5      104.89       70.62    406.31 o 
  -9  12   5       46.83       98.17    291.33 o 
  -8  12   5      120.66      380.33    314.75 o 
  -7  12   5      190.70      406.90    304.78 o 
  -6  12   5       50.16        6.37    273.96 o 
  -5  12   5      111.18        1.89    285.24 o 
  -4  12   5        1.73       25.24    276.81 o 
  -3  12   5      126.92       24.56    295.41 o 
  -2  12   5      264.64       81.81    284.62 o 
  -1  12   5      855.80      966.80    412.49 o 
   0  12   5      780.86      831.25    404.81 o 
   1  12   5      907.12      555.25    394.46 o 
   2  12   5     1023.47     1296.95    441.00 o 
  -9  13   5      208.07        0.94    392.31 o 
  -8  13   5     1051.76     1365.16    385.90 o 
  -7  13   5     1345.99     1191.21    452.21 o 
  -6  13   5     1920.97     2733.49    517.71 o 
  -5  13   5     2836.51     2760.39    501.35 o 
  -4  13   5     3314.30     3774.22   1170.51 o 
  -3  13   5     2151.78     2371.78    640.52 o 
  -2  13   5      430.72      615.22    437.13 o 
  -1  13   5       36.02      171.97    391.22 o 
   0  13   5      126.09      229.72    383.90 o 
  -5  14   5      217.33      127.85    393.33 o 
  -4  14   5      958.61     1015.02    462.26 o 
   2 -16   6      498.92      886.84    412.04 o 
   3 -16   6      384.80      663.61    325.18 o 
   4 -16   6       41.30       74.82    298.48 o 
  -2 -15   6      257.30        7.56    512.04 o 
  -1 -15   6      308.64      652.67    290.65 o 
   0 -15   6      586.53      604.16    281.61 o 
   1 -15   6      380.65      588.11    309.40 o 
   2 -15   6       88.98       50.72    282.15 o 
   3 -15   6       14.50      225.13    292.81 o 
   4 -15   6      426.23      559.18    297.82 o 
   5 -15   6     1393.96     1024.64    319.16 o 
   6 -15   6     2415.24     3191.33    441.58 o 
   7 -15   6     3031.70     3356.12    564.36 o 
   8 -15   6     3618.39     4170.06    823.46 o 
  -4 -14   6      258.45      610.70    464.31 o 
  -3 -14   6       26.03       38.86    425.77 o 
  -2 -14   6      114.62      211.72    259.76 o 
  -1 -14   6     1385.31     1406.22    331.49 o 
   0 -14   6     3624.72     3254.46    337.46 o 
   1 -14   6     6974.46     6414.91    410.57 o 
   2 -14   6     7449.21     6872.85    460.83 o 
   3 -14   6     3341.47     2775.02    345.92 o 
   4 -14   6      794.36      375.46    277.06 o 
   5 -14   6      280.17      442.33    280.52 o 
   6 -14   6      275.46       27.40    279.98 o 
   7 -14   6     1231.32     1132.00    309.31 o 
   8 -14   6     3016.11     2721.95    376.17 o 
   9 -14   6     2264.10     2327.48    372.67 o 
  -5 -13   6     5749.08     6717.08    642.63 o 
  -4 -13   6     7006.94     7594.19    667.69 o 
  -3 -13   6     3986.97     4483.50    353.24 o 
  -2 -13   6     1914.55     1841.17    302.33 o 
  -1 -13   6     1708.63     1737.47    293.62 o 
   0 -13   6     1096.39     1263.95    264.84 o 
   1 -13   6      103.15      298.77    232.96 o 
   2 -13   6     1384.05     1238.58    324.67 o 
   3 -13   6      741.88      876.76    270.92 o 
   4 -13   6      132.12      280.93    251.57 o 
   5 -13   6      142.71      156.97    259.00 o 
   6 -13   6      698.41      831.92    272.23 o 
   7 -13   6     1289.50      892.19    297.36 o 
   8 -13   6        0.15       11.34    245.54 o 
   9 -13   6       18.98       57.93    256.54 o 
  10 -13   6        2.71      138.21    276.15 o 
  -7 -12   6      664.04      382.88    423.93 o 
  -6 -12   6      141.82      443.29    402.39 o 
  -5 -12   6       81.29       10.39    359.75 o 
  -4 -12   6      441.04      259.01    242.80 o 
  -3 -12   6       19.00      182.36    232.19 o 
  -2 -12   6        7.67      263.05    234.27 o 
  -1 -12   6       70.12       88.13    217.42 o 
   0 -12   6       25.77       24.65    207.66 o 
   1 -12   6        4.68       46.96    219.76 o 
   2 -12   6      865.98      848.62    253.35 o 
   3 -12   6     1056.97     1209.60    284.02 o 
   4 -12   6      466.34      211.17    237.91 o 
   5 -12   6       21.29      223.89    237.06 o 
   6 -12   6      268.66      215.86    247.70 o 
   7 -12   6      979.91      752.35    278.77 o 
   8 -12   6     1962.14     1970.85    314.38 o 
   9 -12   6     3277.95     2968.45    351.20 o 
  10 -12   6     3572.31     3671.22    496.35 o 
  11 -12   6     1567.08      916.45    319.96 o 
  -8 -11   6      100.69       59.53    388.01 o 
  -7 -11   6      596.22      380.52    381.20 o 
  -6 -11   6      815.57      974.87    394.97 o 
  -5 -11   6     2223.16     2641.83    293.29 o 
  -4 -11   6     2849.90     2815.05    295.67 o 
  -3 -11   6     2682.77     2834.96    291.37 o 
  -2 -11   6     1120.45     1420.72    239.03 o 
  -1 -11   6        6.10       25.09    201.33 o 
   0 -11   6     1658.39     1933.03    241.47 o 
   1 -11   6     7404.42     7120.17    352.10 o 
   2 -11   6    11908.18    11271.01    416.36 o 
   3 -11   6    16630.58    16471.03    489.73 o 
   4 -11   6    16535.38    16511.18    551.61 o 
   5 -11   6     6572.85     6306.14    386.87 o 
   6 -11   6     3682.46     3410.66    648.92 o 
   7 -11   6     2518.08     2195.17    304.84 o 
   8 -11   6      179.33      268.16    241.02 o 
   9 -11   6      589.37      934.33    278.84 o 
  10 -11   6     2954.59     3265.23    367.48 o 
  11 -11   6     4694.36     3956.70    408.57 o 
  12 -11   6     2655.65     2586.26    381.83 o 
  -9 -10   6     3073.15     3459.96    493.38 o 
  -8 -10   6     1536.29     1495.67    407.72 o 
  -7 -10   6       55.84       90.92    333.67 o 
  -6 -10   6      323.40      484.99    262.33 o 
  -5 -10   6     2700.84     3030.94    432.61 o 
  -4 -10   6     3477.98     3700.95    287.79 o 
  -3 -10   6     6324.10     6400.66    353.60 o 
  -2 -10   6     8109.35     8175.70    370.82 o 
  -1 -10   6     7777.71     6899.07    318.85 o 
   0 -10   6     3935.28     3794.16    267.48 o 
   1 -10   6     3455.49     3631.19    273.99 o 
   2 -10   6     1783.59     1720.54    237.81 o 
   3 -10   6       29.06        7.56    170.26 o 
   4 -10   6     1792.28     1517.63    258.55 o 
   5 -10   6     1990.05     2033.72    268.95 o 
   6 -10   6     3357.09     3550.97    325.69 o 
   7 -10   6     1023.80     1217.03    289.31 o 
   8 -10   6     1632.16     1586.30    297.53 o 
   9 -10   6      662.26      740.01    429.16 o 
  10 -10   6        0.71        2.83    242.04 o 
  11 -10   6      298.47      450.51    345.11 o 
  12 -10   6        3.93       56.39    277.06 o 
 -10  -9   6      750.32      252.27    354.01 o 
  -9  -9   6     2005.19     1943.20    423.60 o 
  -8  -9   6     4346.25     4582.04    489.07 o 
  -7  -9   6     3396.68     2693.59    607.93 o 
  -6  -9   6     2247.21     2110.44    252.88 o 
  -5  -9   6      803.30     1129.72    218.03 o 
  -4  -9   6     1813.83     1738.22    234.43 o 
  -3  -9   6       17.24      187.44    170.24 o 
  -2  -9   6      947.88      938.39    207.47 o 
  -1  -9   6     2620.45     2714.06    220.42 o 
   0  -9   6     1218.92     1551.10    218.58 o 
   1  -9   6      213.56      232.66    167.84 o 
   2  -9   6       95.87      119.82    167.13 o 
   3  -9   6      328.46      195.33    169.69 o 
   4  -9   6       51.17      113.25    164.24 o 
   5  -9   6       23.93       48.19    198.23 o 
   6  -9   6       38.17       72.25    204.37 o 
   7  -9   6     1108.58      908.61    249.55 o 
   8  -9   6     2079.51     2152.86    477.37 o 
   9  -9   6     2835.04     2754.15    328.93 o 
  10  -9   6     3809.37     3593.55    457.19 o 
  11  -9   6     5510.38     5396.54    443.41 o 
  12  -9   6     3559.92     4108.09    706.21 o 
 -10  -8   6       44.48      252.51    315.55 o 
  -9  -8   6       91.06      301.78    329.24 o 
  -8  -8   6      648.71      493.23    327.35 o 
  -7  -8   6       70.51      145.66    194.35 o 
  -6  -8   6     1022.82      886.20    278.16 o 
  -5  -8   6     1888.38     1740.52    374.21 o 
  -4  -8   6      182.54      249.66    167.89 o 
  -3  -8   6     2427.75     2625.55    192.00 o 
  -2  -8   6     3290.88     3442.05    226.63 o 
  -1  -8   6     4424.45     4841.69    325.53 o 
   0  -8   6     1977.03     1954.03    252.23 o 
   1  -8   6      321.79      464.51    170.04 o 
   2  -8   6      822.31      975.87    176.33 o 
   3  -8   6     3651.77     3840.24    234.98 o 
   4  -8   6     6645.58     6922.39    308.41 o 
   5  -8   6    15053.50    15902.25    620.86 o 
   6  -8   6    20581.90    20003.18    880.08 o 
   7  -8   6    12061.72    12869.30    475.51 o 
   8  -8   6     6648.11     6337.87    403.31 o 
   9  -8   6     2900.08     2873.24    327.16 o 
  10  -8   6      100.32      127.58    244.02 o 
  11  -8   6      273.19       14.17    262.73 o 
  12  -8   6     1117.64      710.58    317.65 o 
  13  -8   6     2615.61     2650.27    401.38 o 
 -11  -7   6     1247.23     1144.38    338.97 o 
 -10  -7   6     1023.37     1088.65    330.93 o 
  -9  -7   6     1818.98     1970.50    353.84 o 
  -8  -7   6     2483.87     2738.13    270.81 o 
  -7  -7   6     4430.09     4951.87    316.74 o 
  -6  -7   6     3299.17     3331.18    250.08 o 
  -5  -7   6     2597.44     2584.02    216.11 o 
  -4  -7   6       80.69      168.59    142.28 o 
  -3  -7   6      566.77      706.09    152.31 o 
  -2  -7   6     2211.69     2347.31    189.01 o 
  -1  -7   6    11689.42    11093.40    309.32 o 
   0  -7   6    21586.68    21885.16    491.30 o 
   1  -7   6    19785.68    19785.07    642.24 o 
   2  -7   6     7674.15     7777.55    280.42 o 
   3  -7   6     2036.28     1852.70    191.27 o 
   4  -7   6      309.84      270.37    125.95 o 
   5  -7   6       63.04        0.94    159.90 o 
   6  -7   6     3265.62     4057.12    317.42 o 
   7  -7   6     5728.32     7611.10    536.07 o 
   8  -7   6     5702.02     7032.32    424.33 o 
   9  -7   6     1621.09     1732.37    283.27 o 
  10  -7   6      561.58      790.11    266.76 o 
  11  -7   6     1642.92     1603.75    326.67 o 
  12  -7   6      276.66      337.56    288.85 o 
  13  -7   6        0.36      286.84    300.48 o 
 -12  -6   6     2162.75     1853.58    358.00 o 
 -11  -6   6      995.60      594.92    309.84 o 
 -10  -6   6      131.39      391.00    367.02 o 
  -9  -6   6      116.16       97.68    252.06 o 
  -8  -6   6     1052.89      602.37    230.72 o 
  -7  -6   6     9079.06     9261.90    327.22 o 
  -6  -6   6    15181.28    15562.36    373.92 o 
  -5  -6   6    17073.96    16772.04    684.95 o 
  -4  -6   6     6461.22     6242.72    488.57 o 
  -3  -6   6     5707.57     5532.34    231.10 o 
  -2  -6   6     1844.70     1859.77    156.34 o 
  -1  -6   6       82.08       30.23    113.93 o 
   0  -6   6     4970.05     5095.70    197.38 o 
   1  -6   6     1137.33     1108.10    171.95 o 
   2  -6   6      782.81      788.92    126.28 o 
   3  -6   6      167.70      112.66    108.65 o 
   4  -6   6     1641.53     1673.90    139.87 o 
   5  -6   6       22.85       66.54    150.91 o 
   6  -6   6      134.20      190.12    172.76 o 
   7  -6   6     1401.40     1742.97    253.61 o 
   8  -6   6      601.93      645.69    242.92 o 
   9  -6   6      895.28     1496.24    283.13 o 
  10  -6   6     1837.75     1124.48    330.39 o 
  11  -6   6      527.22      607.74    287.47 o 
  12  -6   6      567.60      856.38    312.10 o 
  13  -6   6     1664.44     1728.92    347.58 o 
 -12  -5   6     2018.28     2160.83    554.55 o 
 -11  -5   6     1721.92     1482.22    284.29 o 
 -10  -5   6     1129.65      994.77    288.14 o 
  -9  -5   6      518.72      524.06    217.02 o 
  -8  -5   6       88.41      179.17    192.12 o 
  -7  -5   6      141.03      261.37    150.11 o 
  -6  -5   6      683.09      653.45    148.80 o 
  -5  -5   6     1085.89      990.01    148.01 o 
  -4  -5   6      217.28      166.22    119.10 o 
  -3  -5   6      206.23      397.72    108.17 o 
  -2  -5   6       84.75      140.89    105.46 o 
  -1  -5   6     1693.98     1947.32    152.60 o 
   0  -5   6     8229.15     9056.40    308.99 o 
   1  -5   6    10463.33     9710.62    230.95 o 
   2  -5   6    10044.41    10780.36    421.39 o 
   3  -5   6      109.71      300.80    116.62 o 
   4  -5   6     1343.40     1813.68    142.71 o 
   5  -5   6     1374.22     1114.77    182.29 o 
   6  -5   6     1076.32     1456.10    375.80 o 
   7  -5   6     4605.53     3984.18    319.82 o 
   8  -5   6     8971.62     8865.61    532.99 o 
   9  -5   6     4575.67     4395.98    473.89 o 
  10  -5   6     2100.73     2501.52    343.72 o 
  11  -5   6     1063.84     1061.39    264.81 o 
  12  -5   6       59.93      501.24    254.50 o 
  13  -5   6       99.30      261.25    268.00 o 
 -13  -4   6       59.81      200.46    297.04 o 
 -12  -4   6       10.62       28.34    215.80 o 
 -11  -4   6      260.38      416.43    244.14 o 
 -10  -4   6       92.47      257.95    233.59 o 
  -9  -4   6     1297.56     1769.34    237.40 o 
  -8  -4   6     1866.00     2271.26    351.41 o 
  -7  -4   6     2221.13     1862.66    210.92 o 
  -6  -4   6     4789.49     5489.09    268.19 o 
  -5  -4   6     9287.66     9070.81    340.37 o 
  -4  -4   6     6294.78     6456.54    216.36 o 
  -3  -4   6      449.54      344.63     91.60 o 
  -2  -4   6    14370.81    13464.74    284.86 o 
  -1  -4   6    15697.03    16717.04    323.06 o 
   0  -4   6    15458.68    15953.40    299.24 o 
   1  -4   6    25928.80    25778.16    430.24 o 
   2  -4   6    42815.50    43487.40    679.27 o 
   3  -4   6    23536.31    22744.35    408.55 o 
   4  -4   6    18026.24    18957.71    346.62 o 
   5  -4   6     4747.54     5413.08    260.04 o 
   6  -4   6     3874.13     3861.11    293.20 o 
   7  -4   6       46.20      132.93    196.98 o 
   8  -4   6      848.00      813.04    342.16 o 
   9  -4   6     2709.51     3149.53    493.75 o 
  10  -4   6     3528.76     3717.17    332.94 o 
  11  -4   6     1415.95     1626.19    284.66 o 
  12  -4   6      864.48     1055.18    416.42 o 
  13  -4   6      468.45      100.02    250.19 o 
 -13  -3   6     1539.14      925.63    582.89 o 
 -12  -3   6     2994.55     1973.52    550.77 o 
 -11  -3   6     5632.42     4644.25    614.07 o 
 -10  -3   6     6289.79     6838.15    560.63 o 
  -9  -3   6     3487.97     3297.77    225.44 o 
  -8  -3   6       24.42       13.23    157.03 o 
  -7  -3   6     1620.03     1683.41    188.43 o 
  -6  -3   6     2586.12     2583.80    196.67 o 
  -5  -3   6     4848.30     4691.81    244.84 o 
  -4  -3   6    14960.48    14362.58    323.18 o 
  -3  -3   6    16838.70    15299.60    959.84 o 
  -2  -3   6    26936.14    25579.91    671.97 o 
  -1  -3   6     6691.99     6726.78    407.59 o 
   0  -3   6     4697.68     4719.41    155.43 o 
   1  -3   6      636.95      611.52    105.87 o 
   2  -3   6      810.21      975.97    142.53 o 
   3  -3   6      768.97      666.28    116.11 o 
   4  -3   6     4127.58     4628.12    230.99 o 
   5  -3   6     3489.95     3406.50    229.31 o 
   6  -3   6     1511.52     1571.13    223.76 o 
   7  -3   6       62.09      157.23    196.51 o 
   8  -3   6      501.78      332.11    221.33 o 
   9  -3   6        6.17       55.37    231.82 o 
  10  -3   6      648.57     1346.95    298.30 o 
  11  -3   6      319.90      164.12    268.08 o 
  12  -3   6        9.78       67.56    230.66 o 
  13  -3   6       48.31      145.80    256.78 o 
 -14  -2   6       76.20       61.41    493.14 o 
 -13  -2   6       21.55       80.69    271.15 o 
 -12  -2   6      430.73      429.33    279.59 o 
 -11  -2   6     2164.60     2899.78    278.14 o 
 -10  -2   6     7682.62     7014.80    535.15 o 
  -9  -2   6     9184.65     9179.95    324.37 o 
  -8  -2   6     6100.78     6257.68    465.01 o 
  -7  -2   6     3499.98     3483.07    170.12 o 
  -6  -2   6     2509.36     2595.42    140.38 o 
  -5  -2   6     1046.98      887.35    102.37 o 
  -4  -2   6        0.19       37.71    107.77 o 
  -3  -2   6     3490.45     3614.67    253.35 o 
  -2  -2   6     1188.29     1523.54    182.12 o 
  -1  -2   6        0.09       24.81    147.50 o 
   0  -2   6       14.22       75.42     82.12 o 
   1  -2   6      867.74     1033.11    106.65 o 
   2  -2   6      142.59      328.04    110.87 o 
   3  -2   6     1729.82     1533.54    130.24 o 
   4  -2   6     3358.13     3454.39    164.54 o 
   5  -2   6      213.04      127.76    126.37 o 
   6  -2   6     1462.48     1441.35    169.27 o 
   7  -2   6     2621.04     2665.86    201.20 o 
   8  -2   6     2088.68     1977.04    296.77 o 
   9  -2   6     7394.10     8644.78    517.19 o 
  10  -2   6     9589.82     8882.66    689.52 o 
  11  -2   6     7349.65     7504.29    512.95 o 
  12  -2   6     2061.91     1930.70    377.22 o 
  13  -2   6      251.83        6.61    318.28 o 
 -13  -1   6       43.21       72.21    278.33 o 
 -12  -1   6       29.27      173.50    183.54 o 
 -11  -1   6       80.39        2.83    184.55 o 
 -10  -1   6      628.91      597.41    198.73 o 
  -9  -1   6      566.76      587.77    127.85 o 
  -8  -1   6       58.65       88.27     97.82 o 
  -7  -1   6     2424.14     2316.23    130.52 o 
  -6  -1   6     1822.32     1671.32    117.92 o 
  -5  -1   6     3813.18     4211.40    235.08 o 
  -4  -1   6     4668.52     4172.70    225.78 o 
  -3  -1   6    12790.48    12910.83    389.78 o 
  -2  -1   6    10113.92     9135.01    410.28 o 
  -1  -1   6     1322.12     1636.96    102.32 o 
   0  -1   6      770.17     1096.95    121.80 o 
   1  -1   6     2819.60     3409.07    147.05 o 
   2  -1   6     2105.01     2507.93    120.54 o 
   3  -1   6    17973.70    17567.29    426.96 o 
   4  -1   6    19629.70    18181.64    424.60 o 
   5  -1   6    18420.86    15934.79    401.94 o 
   6  -1   6     7797.59     7835.92    360.80 o 
   7  -1   6     1979.52     2250.46    211.73 o 
   8  -1   6       95.04      147.29    228.82 o 
   9  -1   6       19.08       52.16    222.50 o 
  10  -1   6      995.49      819.04    308.73 o 
  11  -1   6     2148.40     2815.35    378.59 o 
  12  -1   6     2610.61     2710.28    408.24 o 
 -12   0   6     1697.48     1962.78    220.72 o 
 -11   0   6     3149.57     3324.80    290.35 o 
 -10   0   6     4517.09     4866.86    282.81 o 
  -9   0   6     6747.84     6416.83    222.60 o 
  -8   0   6     6575.85     6123.11    368.17 o 
  -7   0   6     4687.12     4525.33    235.06 o 
  -6   0   6       10.50       60.11     93.66 o 
  -5   0   6     1137.59     1096.94     97.37 o 
  -4   0   6     4109.03     3635.20    161.49 o 
  -3   0   6    18601.36    17203.80    299.62 o 
  -2   0   6    30715.32    30149.39    481.37 o 
  -1   0   6    31468.58    27927.60    403.24 o 
   0   0   6    18817.86    18895.64    366.82 o 
   1   0   6    19034.02    17527.04    273.82 o 
   2   0   6     7919.87     7718.38    208.52 o 
   3   0   6     3317.89     3091.62    164.63 o 
   4   0   6       15.25       32.50    109.78 o 
   5   0   6     3092.57     3436.91    208.50 o 
   6   0   6     4720.52     5064.58    266.62 o 
   7   0   6     3619.59     3512.42    260.46 o 
   8   0   6     2095.76     1745.34    288.26 o 
   9   0   6      770.02      663.79    310.10 o 
  10   0   6      403.19      455.23    297.24 o 
  11   0   6      131.64      269.82    288.78 o 
  12   0   6        1.70      106.11    292.66 o 
 -13   1   6     3095.02     2973.62    360.69 o 
 -12   1   6     1415.94     1421.17    198.25 o 
 -11   1   6       61.61      191.63    191.16 o 
 -10   1   6      362.22      684.72    183.43 o 
  -9   1   6     2886.51     3041.72    173.82 o 
  -8   1   6     7258.55     7535.86    283.59 o 
  -7   1   6    11235.93    11069.80    224.67 o 
  -6   1   6     7509.27     6913.44    195.35 o 
  -5   1   6     4527.58     4811.80    231.88 o 
  -4   1   6     5064.01     4984.75    183.94 o 
  -3   1   6     1873.57     2174.49    167.76 o 
  -2   1   6        3.28      100.01     95.86 o 
  -1   1   6     5290.39     5214.24    196.39 o 
   0   1   6     8472.37     8218.46    238.09 o 
   1   1   6     2494.43     2858.34    207.71 o 
   2   1   6      556.62      792.78    129.71 o 
   3   1   6      234.32      234.80    129.77 o 
   4   1   6      365.14      296.23    145.07 o 
   5   1   6     1309.60     1130.21    181.06 o 
   6   1   6     1302.27     1128.78    181.59 o 
   7   1   6       16.08       52.43    158.80 o 
   8   1   6      651.44      495.74    253.15 o 
   9   1   6      386.41      284.31    264.72 o 
  10   1   6      843.62      800.14    318.33 o 
  11   1   6      450.51      412.51    403.40 o 
  12   1   6     1880.16     1092.08    441.97 o 
 -14   2   6      917.81      957.95    331.60 o 
 -13   2   6     2299.55     1952.87    273.92 o 
 -12   2   6     1240.08     1664.16    242.02 o 
 -11   2   6      142.89      287.40    203.94 o 
 -10   2   6      630.92     1020.68    216.35 o 
  -9   2   6      741.02      558.73    133.11 o 
  -8   2   6      702.31      632.07    107.49 o 
  -7   2   6        4.37       28.57    102.74 o 
  -6   2   6      208.31      164.85     99.06 o 
  -5   2   6      201.82      249.67    120.45 o 
  -4   2   6     9006.88     8908.35    232.40 o 
  -3   2   6     6881.41     7300.29    197.35 o 
  -2   2   6     7463.41     6586.31    199.90 o 
  -1   2   6    12580.86    11461.88    328.91 o 
   0   2   6    10965.20    10440.94    245.73 o 
   1   2   6     1855.29     1282.72    145.81 o 
   2   2   6     1400.15     1710.03    149.94 o 
   3   2   6     1433.55     1432.74    265.80 o 
   4   2   6     2140.97     2141.68    210.73 o 
   5   2   6     5178.17     5092.17    284.30 o 
   6   2   6    11032.35    11317.24    470.44 o 
   7   2   6    12039.68    11001.50    494.71 o 
   8   2   6     8682.79     8112.68    401.58 o 
   9   2   6     1011.03      805.78    356.03 o 
  10   2   6      282.54      215.64    349.37 o 
  11   2   6      109.59       15.12    333.09 o 
 -14   3   6       68.44      233.34    345.59 o 
 -13   3   6      497.85      372.36    237.78 o 
 -12   3   6       42.33      202.57    217.38 o 
 -11   3   6       99.80       66.64    199.84 o 
 -10   3   6     1209.05     1431.24    321.09 o 
  -9   3   6     4029.77     3875.38    257.28 o 
  -8   3   6     5852.29     6339.35    289.11 o 
  -7   3   6    10008.85    10140.90    285.34 o 
  -6   3   6    12206.56    11416.10    295.09 o 
  -5   3   6     9465.34     9250.18    295.03 o 
  -4   3   6     2253.81     1975.44    180.68 o 
  -3   3   6      105.18      122.82     95.95 o 
  -2   3   6     2439.16     2809.83    146.82 o 
  -1   3   6     6565.42     6560.76    212.11 o 
   0   3   6    16739.55    16437.46    322.49 o 
   1   3   6    16485.57    15280.35    304.88 o 
   2   3   6    17679.14    16146.59    336.38 o 
   3   3   6     4938.49     5133.40    252.19 o 
   4   3   6     1785.47     1626.19    184.69 o 
   5   3   6      140.20      109.51    153.56 o 
   6   3   6       81.86       75.98    169.14 o 
   7   3   6      957.21      893.63    205.06 o 
   8   3   6     1630.15     1429.99    232.02 o 
   9   3   6      584.71      819.38    268.54 o 
  10   3   6      730.54     1585.43    360.45 o 
  11   3   6      382.99      673.73    335.57 o 
 -14   4   6     1768.55     1439.95    415.17 o 
 -13   4   6     4749.82     4780.94    376.65 o 
 -12   4   6     7693.30     8359.39    662.11 o 
 -11   4   6     4505.31     4645.23    342.82 o 
 -10   4   6      442.02      424.29    198.99 o 
  -9   4   6        2.61       51.75    173.41 o 
  -8   4   6      583.63      516.59    177.96 o 
  -7   4   6     1899.59     1874.27    228.66 o 
  -6   4   6     8114.98     8063.98    294.19 o 
  -5   4   6    21013.89    20768.92    461.93 o 
  -4   4   6    14313.58    13712.06    358.31 o 
  -3   4   6     5202.26     5000.16    206.25 o 
  -2   4   6     1729.01     1733.16    145.80 o 
  -1   4   6      983.27      829.09    133.03 o 
   0   4   6      875.86     1020.15    133.51 o 
   1   4   6       88.84      148.23    128.93 o 
   2   4   6      835.27      963.86    153.19 o 
   3   4   6      388.24      589.22    162.31 o 
   4   4   6       70.63        9.45    152.52 o 
   5   4   6        8.38       95.54    169.53 o 
   6   4   6      315.89      343.06    189.55 o 
   7   4   6        1.72       77.03    193.74 o 
   8   4   6      123.28      213.01    201.40 o 
   9   4   6      108.17      392.02    257.74 o 
  10   4   6      153.96      207.35    262.61 o 
 -14   5   6        0.04      163.87    381.76 o 
 -13   5   6      239.40      150.71    340.92 o 
 -12   5   6     1166.52     1056.82    332.37 o 
 -11   5   6     4396.97     4065.38    296.46 o 
 -10   5   6     2734.85     2732.15    262.98 o 
  -9   5   6      640.57      990.09    208.84 o 
  -8   5   6      688.59      850.39    218.58 o 
  -7   5   6      524.28      784.97    185.94 o 
  -6   5   6        0.82       59.80    162.14 o 
  -5   5   6       30.37       13.23    149.04 o 
  -4   5   6      409.45      236.88    159.83 o 
  -3   5   6        0.17       42.06    110.00 o 
  -2   5   6      673.82      874.59    137.16 o 
  -1   5   6     2258.86     2126.70    150.32 o 
   0   5   6       25.78      171.66    124.57 o 
   1   5   6     1031.87      748.30    152.02 o 
   2   5   6     2285.61     2360.28    217.13 o 
   3   5   6     2273.54     2113.26    211.99 o 
   4   5   6      271.09      453.61    185.04 o 
   5   5   6      590.53      458.00    194.81 o 
   6   5   6     2104.09     1732.75    247.96 o 
   7   5   6     3252.42     3162.19    281.57 o 
   8   5   6     3230.74     3261.61    298.15 o 
   9   5   6     4202.27     4565.42    393.94 o 
 -14   6   6        1.27      232.25    398.75 o 
 -13   6   6       13.53       14.79    342.41 o 
 -12   6   6        4.25       39.59    262.34 o 
 -11   6   6      139.45      193.62    217.77 o 
 -10   6   6        3.36      114.05    207.81 o 
  -9   6   6       44.53      211.34    200.82 o 
  -8   6   6      867.71      672.26    207.09 o 
  -7   6   6     1458.01     1561.99    219.10 o 
  -6   6   6     3056.44     3366.82    261.03 o 
  -5   6   6     6030.35     5521.03    299.20 o 
  -4   6   6     8907.33     9219.44    352.50 o 
  -3   6   6     4846.42     4453.34    248.90 o 
  -2   6   6      334.17      180.76    127.84 o 
  -1   6   6      396.19      715.95    252.37 o 
   0   6   6     1641.55     1476.08    155.20 o 
   1   6   6     3720.86     3444.17    208.43 o 
   2   6   6     6650.08     6632.41    290.25 o 
   3   6   6    12237.19    12051.39    349.07 o 
   4   6   6     6923.80     6839.23    309.96 o 
   5   6   6     2331.93     2251.82    228.29 o 
   6   6   6     1041.04      865.88    229.51 o 
   7   6   6      645.53      662.91    309.71 o 
   8   6   6      294.99      194.55    235.14 o 
   9   6   6      454.89      251.61    286.93 o 
 -14   7   6      433.82      792.04    456.77 o 
 -13   7   6     1283.88     1730.37    421.21 o 
 -12   7   6     2662.16     2249.70    426.99 o 
 -11   7   6     5360.55     6021.35    420.84 o 
 -10   7   6     7335.23     7429.90    439.95 o 
  -9   7   6     3712.24     3449.87    287.35 o 
  -8   7   6      732.74      552.64    214.53 o 
  -7   7   6        3.65      122.18    207.04 o 
  -6   7   6      710.43      947.15    215.68 o 
  -5   7   6     3138.57     2969.13    275.75 o 
  -4   7   6     6923.23     7442.79    352.98 o 
  -3   7   6     8833.85     8329.32    372.48 o 
  -2   7   6     8030.35     8046.38    271.16 o 
  -1   7   6     5430.11     5564.99    225.37 o 
   0   7   6     6341.46     5933.19    245.17 o 
   1   7   6     1848.94     2113.95    203.29 o 
   2   7   6      156.05      212.70    160.86 o 
   3   7   6      894.63      968.18    187.38 o 
   4   7   6     1707.64     1665.18    219.47 o 
   5   7   6     1178.10     1776.45    262.93 o 
   6   7   6      187.50      126.89    195.79 o 
   7   7   6      337.29      548.99    258.96 o 
   8   7   6      174.53      202.80    283.13 o 
 -13   8   6      111.08        3.78    375.47 o 
 -12   8   6       78.67      113.20    353.32 o 
 -11   8   6      310.96      516.70    287.82 o 
 -10   8   6      737.00      971.35    478.93 o 
  -9   8   6     3297.33     3314.03    354.97 o 
  -8   8   6     4238.70     4439.58    356.06 o 
  -7   8   6     2183.75     2374.26    307.03 o 
  -6   8   6      610.79      620.65    256.53 o 
  -5   8   6       75.38      109.92    241.88 o 
  -4   8   6        9.20       52.72    233.40 o 
  -3   8   6      339.67      342.34    232.93 o 
  -2   8   6      686.18     1292.91    377.78 o 
  -1   8   6     1699.28     1517.00    227.20 o 
   0   8   6      140.77       53.78    149.53 o 
   1   8   6      741.64      896.19    185.85 o 
   2   8   6      954.73      923.49    220.40 o 
   3   8   6      563.25      443.31    186.46 o 
   4   8   6      363.78      498.64    197.96 o 
   5   8   6      273.81      425.13    201.16 o 
   6   8   6      110.17       73.05    207.61 o 
   7   8   6       26.47       73.77    239.73 o 
 -13   9   6      269.73      393.12    423.23 o 
 -12   9   6        4.90       10.39    357.38 o 
 -11   9   6       97.28       40.55    280.99 o 
 -10   9   6      246.27      181.79    270.78 o 
  -9   9   6       35.92      312.23    269.47 o 
  -8   9   6       39.76       53.36    249.43 o 
  -7   9   6        0.12       73.50    255.83 o 
  -6   9   6      876.10     1288.99    439.46 o 
  -5   9   6     2173.21     2415.82    313.33 o 
  -4   9   6     1108.89     1174.50    282.77 o 
  -3   9   6      863.59      696.61    281.60 o 
  -2   9   6     1224.42     1052.96    286.72 o 
  -1   9   6      436.79      324.37    268.05 o 
   0   9   6      167.40      257.43    164.94 o 
   1   9   6       74.60      103.25    166.63 o 
   2   9   6      832.40      788.34    201.90 o 
   3   9   6     1239.08      975.63    257.93 o 
   4   9   6     2314.42     2628.01    256.40 o 
   5   9   6     3484.61     3236.53    309.91 o 
   6   9   6     3204.88     3446.99    339.04 o 
 -12  10   6      603.14     1276.96    448.88 o 
 -11  10   6     1165.63     1018.83    737.35 o 
 -10  10   6     1753.41     1877.71    385.76 o 
  -9  10   6     2759.00     3789.46    393.16 o 
  -8  10   6     4748.86     4841.01    420.25 o 
  -7  10   6     3751.56     3827.93    383.15 o 
  -6  10   6     1157.95      768.15    291.14 o 
  -5  10   6       56.27      210.49    275.63 o 
  -4  10   6       70.34      149.39    267.65 o 
  -3  10   6      596.01      236.62    271.17 o 
  -2  10   6     2769.96     2724.75    365.10 o 
  -1  10   6     7893.74     7592.70    486.55 o 
   0  10   6     7246.38     7007.38    528.05 o 
   1  10   6     3364.73     2908.24    238.83 o 
   2  10   6     1032.24     1190.55    260.51 o 
   3  10   6      314.97      426.88    231.85 o 
   4  10   6      154.96      232.63    229.21 o 
   5  10   6        4.13      145.07    250.19 o 
 -11  11   6      392.20      579.06    412.47 o 
 -10  11   6       72.22      353.92    318.74 o 
  -9  11   6      100.72      236.71    297.68 o 
  -8  11   6     1170.55     1097.15    328.86 o 
  -7  11   6     4755.18     4177.55    421.57 o 
  -6  11   6     4882.86     4785.66    512.22 o 
  -5  11   6     2114.05     2359.68    358.20 o 
  -4  11   6      919.51      433.40    416.34 o 
  -3  11   6      533.74      662.58    307.32 o 
  -2  11   6      380.42      543.94    312.45 o 
  -1  11   6       41.53       63.87    288.54 o 
   0  11   6      207.48      256.68    359.40 o 
   1  11   6      168.27       16.06    332.93 o 
   2  11   6        2.56      156.59    288.76 o 
   3  11   6       10.62       51.23    238.39 o 
 -10  12   6      106.89       68.66    405.96 o 
  -9  12   6       49.00       86.08    310.33 o 
  -8  12   6       64.91      253.96    308.61 o 
  -7  12   6      100.64      211.25    326.41 o 
  -6  12   6       55.38      150.08    312.68 o 
  -5  12   6        0.03      134.88    395.47 o 
  -4  12   6      110.66       13.23    375.81 o 
  -3  12   6      492.63      513.70    406.42 o 
  -2  12   6      707.82      684.24    404.57 o 
  -1  12   6     1033.79     1128.01    396.74 o 
   0  12   6     1064.15     1389.00    444.68 o 
   1  12   6      780.21     1004.90    954.17 o 
  -8  13   6     1818.66     2009.42    710.43 o 
  -7  13   6     2138.48     2195.58    536.55 o 
  -6  13   6     2026.74     1880.35    464.69 o 
  -5  13   6     1994.15     1702.82    472.86 o 
  -4  13   6     1138.32     1547.72    473.77 o 
  -3  13   6       40.72      233.56    417.60 o 
  -2  13   6       93.06      525.17    422.35 o 
  -1  13   6      650.97      793.57    553.61 o 
  -1 -15   7      104.94        4.72    413.06 o 
   0 -15   7       72.43       93.53    539.44 o 
   1 -15   7      111.89       90.69    281.36 o 
   2 -15   7      599.57      226.85    290.27 o 
   3 -15   7     1694.88     1852.26    341.77 o 
   4 -15   7     2205.33     2018.14    350.87 o 
   5 -15   7     3189.47     3139.88    406.29 o 
   6 -15   7     3349.24     3906.64    423.21 o 
   7 -15   7     3116.98     2675.66    385.26 o 
  -3 -14   7     1322.83      896.92    444.06 o 
  -2 -14   7     1656.82     2190.92   1080.76 o 
  -1 -14   7     3584.40     4502.13   1151.14 o 
   0 -14   7     4030.52     4127.19    407.71 o 
   1 -14   7     5667.71     5875.86    420.67 o 
   2 -14   7     3345.62     3559.90    383.19 o 
   3 -14   7      313.06      636.67    291.73 o 
   4 -14   7       48.20       39.02    263.40 o 
   5 -14   7      547.54      469.92    290.61 o 
   6 -14   7     3650.50     3414.29    443.99 o 
   7 -14   7     5069.34     4766.10    432.78 o 
   8 -14   7     3526.83     3069.75    383.84 o 
   9 -14   7     1205.29     1263.42    328.77 o 
  -5 -13   7     4958.14     6472.64    645.43 o 
  -4 -13   7     3574.76     4093.27    638.16 o 
  -3 -13   7     1261.31     1879.88    486.90 o 
  -2 -13   7      505.23      480.00    420.37 o 
  -1 -13   7      294.45      192.69    233.61 o 
   0 -13   7       14.43       93.99    241.95 o 
   1 -13   7     1700.05     1802.21    285.33 o 
   2 -13   7     1570.94     1547.47    296.58 o 
   3 -13   7      749.31      901.40    276.18 o 
   4 -13   7      385.65      264.39    260.96 o 
   5 -13   7      530.01      500.58    273.40 o 
   6 -13   7      574.72      839.59    287.45 o 
   7 -13   7      234.35      120.57    256.10 o 
   8 -13   7        8.67      275.86    271.63 o 
   9 -13   7        2.20      147.87    286.90 o 
  10 -13   7       72.34      262.61    294.11 o 
  -6 -12   7       18.52      129.17    396.05 o 
  -5 -12   7      341.98      671.70    404.82 o 
  -4 -12   7      562.47      403.34    391.29 o 
  -3 -12   7       15.73      115.79    377.27 o 
  -2 -12   7       90.99      135.95    222.60 o 
  -1 -12   7      278.16      456.85    236.00 o 
   0 -12   7      305.39      438.73    225.17 o 
   1 -12   7     1530.02     1623.73    256.43 o 
   2 -12   7     1424.27     1764.23    427.89 o 
   3 -12   7      725.37      467.41    246.19 o 
   4 -12   7      131.22      310.32    237.46 o 
   5 -12   7     1545.12     1903.77    294.15 o 
   6 -12   7     3600.37     3677.58    359.05 o 
   7 -12   7     2374.91     2089.67    319.51 o 
   8 -12   7     2261.30     1921.27    315.88 o 
   9 -12   7     2773.63     2548.66    408.65 o 
  10 -12   7     1241.75     1304.74    335.69 o 
  11 -12   7        3.45       60.32    285.70 o 
  -8 -11   7      365.60      229.31    386.49 o 
  -7 -11   7      379.58      318.12    380.01 o 
  -6 -11   7      436.48      527.54    368.44 o 
  -5 -11   7     1200.68      943.54    388.09 o 
  -4 -11   7      853.69      983.15    440.24 o 
  -3 -11   7       38.41      205.64    209.07 o 
  -2 -11   7     1675.71     1870.46    251.53 o 
  -1 -11   7     4095.48     4129.65    284.81 o 
   0 -11   7     8491.50     8370.51    384.15 o 
   1 -11   7    12056.14    11768.25    424.32 o 
   2 -11   7    10656.88    11060.58    479.44 o 
   3 -11   7    12543.98    13071.71    434.06 o 
   4 -11   7     7471.66     7305.32    400.97 o 
   5 -11   7     1723.57     1561.17    287.29 o 
   6 -11   7       25.53      181.96    238.33 o 
   7 -11   7      145.09      143.23    241.44 o 
   8 -11   7     1124.23     1600.58    459.65 o 
   9 -11   7     3860.93     3958.34    429.30 o 
  10 -11   7     5157.32     5157.06    441.77 o 
  11 -11   7     3603.42     3637.59    397.87 o 
  -9 -10   7      899.78      852.19    791.68 o 
  -8 -10   7      111.99      260.54    353.00 o 
  -7 -10   7      410.04      460.84    358.00 o 
  -6 -10   7     1474.16     1225.30    553.61 o 
  -5 -10   7     3562.47     3862.16    473.27 o 
  -4 -10   7     5065.68     5422.88    526.25 o 
  -3 -10   7     7334.37     7700.74    724.06 o 
  -2 -10   7     6689.08     6572.38    375.50 o 
  -1 -10   7     3516.61     3327.43    317.99 o 
   0 -10   7      531.00      490.62    201.78 o 
   1 -10   7      747.31      777.43    202.94 o 
   2 -10   7      256.04      478.58    198.69 o 
   3 -10   7     2855.92     2836.41    248.31 o 
   4 -10   7     5586.96     5569.63    360.42 o 
   5 -10   7     1685.48     1282.81    273.92 o 
   6 -10   7     1143.88      962.14    289.57 o 
   7 -10   7      895.39      722.70    268.32 o 
   8 -10   7      595.16      484.22    251.48 o 
   9 -10   7       19.71      226.07    251.62 o 
  10 -10   7      429.54      393.07    282.66 o 
  11 -10   7      244.21      379.41    299.91 o 
  12 -10   7       29.56      103.07    290.77 o 
 -10  -9   7     2772.67     2447.77    696.26 o 
  -9  -9   7     3590.36     3219.40    451.02 o 
  -8  -9   7     3466.91     3307.96    449.76 o 
  -7  -9   7     1711.29     1663.12    663.19 o 
  -6  -9   7     1051.77      692.26    340.86 o 
  -5  -9   7        1.00       60.33    310.99 o 
  -4  -9   7      328.48      477.52    203.71 o 
  -3  -9   7     2488.61     2505.20    241.92 o 
  -2  -9   7     2917.90     3222.91    236.39 o 
  -1  -9   7      677.12      609.36    177.42 o 
   0  -9   7       43.51       89.28    114.81 o 
   1  -9   7      261.89      205.01    169.73 o 
   2  -9   7      128.70      222.76    166.22 o 
   3  -9   7      517.71      636.05    187.33 o 
   4  -9   7      246.27      111.72    185.68 o 
   5  -9   7      903.34      670.80    223.58 o 
   6  -9   7      737.31      762.58    231.97 o 
   7  -9   7     1923.35     1904.13    279.23 o 
   8  -9   7     2949.28     2670.92    314.59 o 
   9  -9   7     4316.13     4423.28    384.53 o 
  10  -9   7     5434.41     5243.32    419.66 o 
  11  -9   7     5710.80     5768.81    491.80 o 
  12  -9   7     2242.19     2131.77    378.62 o 
 -10  -8   7        4.92       59.45    319.19 o 
  -9  -8   7      110.17      278.31    307.18 o 
  -8  -8   7      308.70      556.65    338.32 o 
  -7  -8   7       31.82       42.67    301.89 o 
  -6  -8   7     1868.16     1786.73    361.18 o 
  -5  -8   7     4458.47     4747.23    274.11 o 
  -4  -8   7     1530.66     1889.67    196.51 o 
  -3  -8   7     2380.58     2519.07    220.96 o 
  -2  -8   7     1424.46     1355.78    183.95 o 
  -1  -8   7      420.36      499.60    156.34 o 
   0  -8   7      351.00      331.55    157.47 o 
   1  -8   7     1365.53     1388.13    212.95 o 
   2  -8   7     5670.88     6178.44    353.84 o 
   3  -8   7     5479.55     5624.24    283.12 o 
   4  -8   7     9684.88     9970.67    351.54 o 
   5  -8   7     9840.97    10207.43    400.32 o 
   6  -8   7    13324.96    12290.79    455.70 o 
   7  -8   7     1943.79     1567.38    303.93 o 
   8  -8   7       95.55      163.19    225.60 o 
   9  -8   7      470.85      299.15    246.93 o 
  10  -8   7     1380.50     1561.13    303.74 o 
  11  -8   7     3024.66     3024.43    385.44 o 
  12  -8   7     3440.71     3033.19    398.11 o 
 -11  -7   7     1107.08     1384.88    360.58 o 
 -10  -7   7      674.40      552.07    314.03 o 
  -9  -7   7     1449.84     1852.07    336.23 o 
  -8  -7   7     3378.79     3695.32    682.09 o 
  -7  -7   7     1731.88     1809.82    349.32 o 
  -6  -7   7      104.56       43.06    260.65 o 
  -5  -7   7     2598.66     2767.24    346.08 o 
  -4  -7   7     3244.17     3362.27    313.76 o 
  -3  -7   7     2752.09     2982.24    221.17 o 
  -2  -7   7     6952.67     7245.25    266.17 o 
  -1  -7   7    16306.53    16563.01    450.39 o 
   0  -7   7    15979.45    16924.35    389.62 o 
   1  -7   7     3530.09     3413.21    209.50 o 
   2  -7   7       27.89      203.75    135.06 o 
   3  -7   7      985.98     1061.13    142.73 o 
   4  -7   7     1007.52     1096.25    191.27 o 
   5  -7   7     3669.55     3707.53    297.28 o 
   6  -7   7     9285.61     9537.50    417.07 o 
   7  -7   7     4912.06     5365.76    362.06 o 
   8  -7   7     3491.23     3698.29    339.82 o 
   9  -7   7      752.54      630.09    298.17 o 
  10  -7   7     1080.87     1030.33    319.00 o 
  11  -7   7      306.03      284.18    282.91 o 
  12  -7   7        0.45       99.12    269.78 o 
 -12  -6   7      161.41      156.80    303.16 o 
 -11  -6   7      196.03      777.93    366.55 o 
 -10  -6   7     1685.56     1576.96    333.42 o 
  -9  -6   7     3015.32     3040.03    366.66 o 
  -8  -6   7     5481.28     5185.51    402.15 o 
  -7  -6   7     8415.73     7781.59    473.18 o 
  -6  -6   7     7152.61     7580.98    298.71 o 
  -5  -6   7     4415.15     4987.99    230.72 o 
  -4  -6   7     2275.54     2308.02    173.70 o 
  -3  -6   7      473.20      632.65    138.40 o 
  -2  -6   7       11.20       13.55    110.60 o 
  -1  -6   7      294.53      336.21    273.50 o 
   0  -6   7     6940.57     6401.07    320.00 o 
   1  -6   7     3818.92     4378.36    231.25 o 
   2  -6   7     1153.88     1011.98    149.86 o 
   3  -6   7      251.79      346.84    118.46 o 
   4  -6   7     2641.95     2920.32    209.12 o 
   5  -6   7       43.60       75.90    161.10 o 
   6  -6   7      219.88      119.35    194.83 o 
   7  -6   7     1920.92     2745.49    299.73 o 
   8  -6   7      160.94      172.59    219.50 o 
   9  -6   7      904.79     1367.40    291.04 o 
  10  -6   7     1396.90     1716.73    307.91 o 
  11  -6   7      907.33      809.63    446.91 o 
  12  -6   7      616.00      702.80    282.67 o 
  13  -6   7     1758.18     1739.00    521.49 o 
 -12  -5   7     1390.47     1815.16    329.91 o 
 -11  -5   7      278.95      388.93    349.07 o 
 -10  -5   7      364.17      507.23    264.35 o 
  -9  -5   7      159.45       18.89    244.54 o 
  -8  -5   7       21.92       84.93    237.96 o 
  -7  -5   7       67.14       36.27    221.11 o 
  -6  -5   7      363.87      557.20    195.33 o 
  -5  -5   7      169.62       80.27    118.08 o 
  -4  -5   7      231.30       59.58    104.06 o 
  -3  -5   7      350.15      528.66    145.36 o 
  -2  -5   7       20.87       84.96     95.57 o 
  -1  -5   7     2450.08     2601.74    141.85 o 
   0  -5   7     7741.27     8338.21    224.94 o 
   1  -5   7     5014.84     4835.78    228.72 o 
   2  -5   7       24.53       78.03     95.21 o 
   3  -5   7     4889.86     5269.57    212.25 o 
   4  -5   7     5201.44     6170.67    273.47 o 
   5  -5   7     7702.65     7412.19    446.22 o 
   6  -5   7     8970.50     8448.44    403.21 o 
   7  -5   7    14492.32    13239.03    498.47 o 
   8  -5   7     5029.40     5438.96    395.11 o 
   9  -5   7     1225.27     1152.21    282.81 o 
  10  -5   7       28.94      117.28    214.37 o 
  11  -5   7      211.62      256.17    231.91 o 
  12  -5   7      902.07      898.95    350.59 o 
  13  -5   7     1961.82     1714.67    641.47 o 
 -13  -4   7        3.55      484.64    518.65 o 
 -12  -4   7        0.51       46.44    241.77 o 
 -11  -4   7       88.82       55.37    231.03 o 
 -10  -4   7      246.90      200.21    231.18 o 
  -9  -4   7     1893.51     1854.86    294.34 o 
  -8  -4   7     1610.01     1382.68    304.20 o 
  -7  -4   7     2712.58     2611.40    224.49 o 
  -6  -4   7     2856.80     3348.48    293.80 o 
  -5  -4   7     2743.79     2717.35    278.64 o 
  -4  -4   7       40.92       30.99    108.14 o 
  -3  -4   7     1966.61     2384.50    262.15 o 
  -2  -4   7    19029.96    17700.98    851.19 o 
  -1  -4   7    17441.47    18149.64    607.10 o 
   0  -4   7    33075.68    32590.43    525.95 o 
   1  -4   7    23293.63    22167.00    357.96 o 
   2  -4   7    16747.91    16394.06    501.68 o 
   3  -4   7    14433.02    14518.76    302.01 o 
   4  -4   7     4489.99     4665.53    198.15 o 
   5  -4   7      164.94      219.44    115.70 o 
   6  -4   7     1456.64     1247.45    231.76 o 
   7  -4   7     2375.58     2427.44    295.17 o 
   8  -4   7     2775.67     2904.45    274.05 o 
   9  -4   7     5446.10     5186.67    359.39 o 
  10  -4   7     2149.39     1898.06    282.68 o 
  11  -4   7     1005.58      969.18    273.11 o 
  12  -4   7      243.63      164.52    247.35 o 
 -13  -3   7     2407.47     2456.75    433.15 o 
 -12  -3   7     2978.98     2945.64    610.29 o 
 -11  -3   7     3188.64     2383.95    301.71 o 
 -10  -3   7     1913.00     1963.06    276.75 o 
  -9  -3   7       51.14      194.03    219.95 o 
  -8  -3   7     2261.76     2339.41    193.00 o 
  -7  -3   7     4064.81     4676.98    358.80 o 
  -6  -3   7     5350.06     4997.31    207.19 o 
  -5  -3   7    13395.75    12026.46    253.64 o 
  -4  -3   7    19675.79    18398.47    574.48 o 
  -3  -3   7     9991.76    10100.43   1073.20 o 
  -2  -3   7     5717.99     5620.07    402.40 o 
  -1  -3   7      126.91      338.85    222.12 o 
   0  -3   7     1694.16     2093.47    139.35 o 
   1  -3   7     1453.52     1238.44    114.03 o 
   2  -3   7     3033.76     3380.74    155.34 o 
   3  -3   7     5640.77     5957.90    192.60 o 
   4  -3   7      886.21     1013.95    134.03 o 
   5  -3   7      585.72      562.15    149.99 o 
   6  -3   7      213.54      295.72    151.09 o 
   7  -3   7      181.72       59.25    206.12 o 
   8  -3   7       11.22      210.71    240.21 o 
   9  -3   7      479.06      609.47    275.32 o 
  10  -3   7       38.63       11.23    255.47 o 
  11  -3   7        9.70      171.73    276.51 o 
  12  -3   7      227.38      562.09    280.05 o 
 -13  -2   7      781.39      603.46    536.13 o 
 -12  -2   7     1554.28     1142.17    475.19 o 
 -11  -2   7     5761.57     4840.75    617.85 o 
 -10  -2   7     7875.65     6418.21    358.79 o 
  -9  -2   7     4422.21     4702.49    221.16 o 
  -8  -2   7     3376.28     3194.06    278.78 o 
  -7  -2   7      599.70      584.42    121.02 o 
  -6  -2   7       13.22       51.95     95.69 o 
  -5  -2   7     1020.88     1197.32    136.07 o 
  -4  -2   7     1482.23     1331.87    210.57 o 
  -3  -2   7     1289.98     1414.89    202.56 o 
  -2  -2   7     1001.88     1318.25    210.74 o 
  -1  -2   7     1018.97     1276.61    214.95 o 
   0  -2   7      145.31       47.02    118.02 o 
   1  -2   7      404.01      538.20    119.76 o 
   2  -2   7      957.50     1012.08    137.66 o 
   3  -2   7      635.16      626.26    112.57 o 
   4  -2   7      410.55      332.26    116.40 o 
   5  -2   7     3669.43     3553.28    219.40 o 
   6  -2   7     7298.67     7634.17    330.91 o 
   7  -2   7     2860.45     2527.48    304.89 o 
   8  -2   7     7380.82     7435.83    456.81 o 
   9  -2   7     7267.35     7524.84    476.41 o 
  10  -2   7     5355.18     5297.54    439.16 o 
  11  -2   7     1802.38     2200.26    381.91 o 
  12  -2   7       78.29      234.42    324.64 o 
 -12  -1   7      181.72      338.21    446.85 o 
 -11  -1   7      474.60      438.59    208.57 o 
 -10  -1   7      341.39      380.69    180.13 o 
  -9  -1   7       35.44       92.33    134.46 o 
  -8  -1   7     1252.44     1075.12    143.38 o 
  -7  -1   7     4120.03     4426.52    182.94 o 
  -6  -1   7     3143.27     2911.34    172.43 o 
  -5  -1   7     2080.23     2255.76    124.74 o 
  -4  -1   7     1511.41     1512.61    194.64 o 
  -3  -1   7     1723.35     1907.61    182.03 o 
  -2  -1   7      573.56      261.63    168.48 o 
  -1  -1   7     6936.49     6642.27    219.54 o 
   0  -1   7     9965.50    10468.86    234.95 o 
   1  -1   7     5352.96     4988.66    175.88 o 
   2  -1   7    11711.82    11078.13    300.94 o 
   3  -1   7    18259.74    16013.41    334.28 o 
   4  -1   7    17618.40    16044.95    536.52 o 
   5  -1   7     5679.25     5733.07    274.97 o 
   6  -1   7     1847.41     2178.93    216.72 o 
   7  -1   7        0.30      173.24    215.24 o 
   8  -1   7      323.26      595.14    263.64 o 
   9  -1   7      518.11      776.19    293.35 o 
  10  -1   7     3717.29     4089.17    491.76 o 
  11  -1   7     3836.02     3110.71    473.68 o 
  12  -1   7     2662.96     2363.20    410.06 o 
 -12   0   7     2253.84     2225.76    351.44 o 
 -11   0   7     4355.25     4382.56    401.51 o 
 -10   0   7     4276.73     4014.00    304.90 o 
  -9   0   7     4347.06     4956.30    245.34 o 
  -8   0   7      743.05      851.94    137.37 o 
  -7   0   7      244.66      347.93    113.83 o 
  -6   0   7     3720.47     3396.40    192.00 o 
  -5   0   7     7745.88     7184.13    250.96 o 
  -4   0   7    14980.55    13099.69    325.68 o 
  -3   0   7    25525.44    24703.54    461.89 o 
  -2   0   7    39828.91    35556.09    533.87 o 
  -1   0   7    19364.31    17170.13    296.10 o 
   0   0   7     8596.98     8059.49    296.35 o 
   1   0   7      421.65      309.88    127.38 o 
   2   0   7      185.71      395.99    122.64 o 
   3   0   7      105.80      201.44    131.40 o 
   4   0   7     3655.22     3578.37    235.21 o 
   5   0   7     5612.05     5463.53    247.62 o 
   6   0   7     6674.37     6479.02    317.53 o 
   7   0   7     2533.82     2961.37    252.95 o 
   8   0   7      753.87      874.97    272.46 o 
   9   0   7      147.04      274.53    259.54 o 
  10   0   7       20.42       19.12    266.79 o 
  11   0   7        4.90      283.21    299.56 o 
 -13   1   7      153.10      165.33    297.59 o 
 -12   1   7      407.09        8.50    294.75 o 
 -11   1   7      757.40      970.13    291.06 o 
 -10   1   7     2119.52     2276.79    336.02 o 
  -9   1   7     7292.86     7550.74    602.84 o 
  -8   1   7     8433.35     7844.63    255.21 o 
  -7   1   7     4786.42     4812.62    187.25 o 
  -6   1   7     1103.07     1050.18    116.15 o 
  -5   1   7       26.21      192.46     96.70 o 
  -4   1   7      595.90      546.99    106.01 o 
  -3   1   7        8.80      102.99    102.67 o 
  -2   1   7       33.27       63.26     98.06 o 
  -1   1   7      358.34      383.35    110.24 o 
   0   1   7      896.88      954.63    159.84 o 
   1   1   7      798.57      707.26    134.65 o 
   2   1   7        0.95       50.15    121.61 o 
   3   1   7      414.14      399.45    225.11 o 
   4   1   7      334.48      759.18    170.37 o 
   5   1   7     1367.58     1307.23    203.10 o 
   6   1   7      852.33      809.51    188.85 o 
   7   1   7      956.60     1134.01    226.54 o 
   8   1   7     2070.28     2455.44    406.65 o 
   9   1   7     1541.78     1767.87    407.61 o 
  10   1   7     1149.64      876.39    395.84 o 
  11   1   7     1605.56     1308.86    497.87 o 
 -14   2   7     1327.56      592.34    347.66 o 
 -13   2   7     1262.38      919.21    341.04 o 
 -12   2   7       63.71       56.68    324.98 o 
 -11   2   7       55.02        1.89    207.87 o 
 -10   2   7      162.02      293.99    211.96 o 
  -9   2   7       92.64      107.18    173.96 o 
  -8   2   7       78.93       75.58    154.62 o 
  -7   2   7        0.38      102.42    114.44 o 
  -6   2   7      561.73      738.81    109.04 o 
  -5   2   7      340.63      513.80    113.91 o 
  -4   2   7     2586.21     2795.78    168.20 o 
  -3   2   7     2938.71     3250.21    178.00 o 
  -2   2   7     2782.30     2323.90    138.35 o 
  -1   2   7     2283.63     2118.33    167.81 o 
   0   2   7     1638.70     1803.66    155.63 o 
   1   2   7      594.15      569.84    130.88 o 
   2   2   7     3881.23     3536.59    193.12 o 
   3   2   7     4523.27     4099.28    239.41 o 
   4   2   7     4197.65     4330.59    313.35 o 
   5   2   7     9635.53     9097.70    384.83 o 
   6   2   7     9245.18     8894.21    407.19 o 
   7   2   7     5084.64     5805.00    338.84 o 
   8   2   7      738.45      623.68    272.83 o 
   9   2   7       40.08        2.83    325.23 o 
  10   2   7      241.59      464.20    471.42 o 
  11   2   7      797.85     1290.11    427.19 o 
 -14   3   7       15.33       10.39    369.39 o 
 -13   3   7      113.04       92.58    356.16 o 
 -12   3   7       95.25        5.67    234.71 o 
 -11   3   7      813.31      479.25    232.38 o 
 -10   3   7     3039.36     3250.18    261.96 o 
  -9   3   7     2665.37     2693.60    235.97 o 
  -8   3   7     3078.95     3233.03    233.71 o 
  -7   3   7     5252.49     5957.51    274.90 o 
  -6   3   7     2336.54     2660.86    206.65 o 
  -5   3   7        0.18       62.47    141.23 o 
  -4   3   7      577.94      812.47    121.19 o 
  -3   3   7     4965.33     4195.21    168.68 o 
  -2   3   7     7750.89     8697.41    240.50 o 
  -1   3   7    18488.56    17275.71    326.55 o 
   0   3   7    23714.88    22876.79    377.28 o 
   1   3   7    13451.40    11832.77    306.25 o 
   2   3   7     4921.01     5199.34    232.80 o 
   3   3   7      149.48      237.48    152.18 o 
   4   3   7       34.30       25.08    159.88 o 
   5   3   7     1006.64      946.42    193.49 o 
   6   3   7     1944.97     1981.50    239.40 o 
   7   3   7     3023.04     3053.16    277.07 o 
   8   3   7     1358.69     1347.44    280.91 o 
   9   3   7      890.03     1431.71    292.26 o 
  10   3   7      255.08      526.97    327.09 o 
 -14   4   7     2548.57     2499.73    500.70 o 
 -13   4   7     2756.12     2300.39    478.03 o 
 -12   4   7     2478.55     2779.80    319.28 o 
 -11   4   7      163.45      214.83    207.67 o 
 -10   4   7       41.40      147.90    180.24 o 
  -9   4   7      978.23      903.81    209.41 o 
  -8   4   7     2693.38     2049.08    217.53 o 
  -7   4   7     6864.58     6820.69    309.26 o 
  -6   4   7     8978.49     9404.50    331.14 o 
  -5   4   7    11152.13    10571.08    345.19 o 
  -4   4   7     2656.63     2867.11    220.75 o 
  -3   4   7      225.76      165.58    122.67 o 
  -2   4   7        3.48      196.15    123.17 o 
  -1   4   7      372.89      720.22    138.78 o 
   0   4   7      469.00      382.60    133.73 o 
   1   4   7     1129.31      969.27    254.41 o 
   2   4   7     1235.50     1440.27    196.61 o 
   3   4   7      642.29      673.90    181.75 o 
   4   4   7      106.69      196.24    178.35 o 
   5   4   7      232.23      264.55    187.81 o 
   6   4   7      160.28       31.46    187.25 o 
   7   4   7      217.58      205.07    212.61 o 
   8   4   7      192.20      205.06    250.65 o 
   9   4   7       36.34      276.37    265.43 o 
 -13   5   7     2059.70     2082.25    327.00 o 
 -12   5   7     3407.92     3469.89    306.28 o 
 -11   5   7     6996.52     7002.50    373.02 o 
 -10   5   7     2810.26     2571.17    265.23 o 
  -9   5   7      173.07       34.52    190.32 o 
  -8   5   7      203.60      265.99    190.25 o 
  -7   5   7      516.31      425.60    187.80 o 
  -6   5   7        2.64      150.22    177.78 o 
  -5   5   7      673.47      429.38    181.53 o 
  -4   5   7      480.88      385.95    180.03 o 
  -3   5   7      484.52      600.37    138.55 o 
  -2   5   7     1843.53     2064.04    165.13 o 
  -1   5   7     2797.20     2354.66    188.97 o 
   0   5   7      308.91      378.01    144.13 o 
   1   5   7      551.47      463.44    161.35 o 
   2   5   7      227.14      209.70    167.99 o 
   3   5   7      180.05      180.60    181.09 o 
   4   5   7     3079.21     2916.54    259.66 o 
   5   5   7     4697.73     4722.95    386.80 o 
   6   5   7     3937.07     3866.18    300.49 o 
   7   5   7     2382.97     2546.66    284.10 o 
   8   5   7     3582.01     3783.01    449.03 o 
   9   5   7     2043.71     2234.15    341.70 o 
 -13   6   7       46.64        2.83    334.79 o 
 -12   6   7      184.47       57.48    234.97 o 
 -11   6   7      105.13      342.16    235.11 o 
 -10   6   7      363.45      424.46    219.83 o 
  -9   6   7     1908.41     1955.53    323.85 o 
  -8   6   7     3313.56     3835.65    285.32 o 
  -7   6   7     2729.43     3161.86    339.02 o 
  -6   6   7     3195.60     3310.71    350.03 o 
  -5   6   7     5473.82     5146.08    299.16 o 
  -4   6   7     2086.08     2545.61    244.16 o 
  -3   6   7        1.32       22.52    177.32 o 
  -2   6   7      464.13      302.14    147.38 o 
  -1   6   7     1974.37     2201.99    232.30 o 
   0   6   7     3243.80     3296.83    299.85 o 
   1   6   7     4576.61     4952.70    334.76 o 
   2   6   7     6459.11     7013.36    335.60 o 
   3   6   7     4486.19     4678.77    292.81 o 
   4   6   7     1181.54      868.55    219.37 o 
   5   6   7      346.71      219.21    214.86 o 
   6   6   7       89.69       34.09    207.97 o 
   7   6   7       10.26      251.42    231.79 o 
   8   6   7      719.81      798.95    304.00 o 
 -13   7   7     1452.25     1868.29    459.92 o 
 -12   7   7     1639.71     2040.17    412.29 o 
 -11   7   7     2652.87     2373.60    288.77 o 
 -10   7   7      729.35      682.46    412.76 o 
  -9   7   7        7.80       96.35    221.43 o 
  -8   7   7      583.88      228.49    213.06 o 
  -7   7   7     1921.05     2141.86    269.50 o 
  -6   7   7     5504.80     5698.13    344.24 o 
  -5   7   7     9968.45    10265.21    407.75 o 
  -4   7   7    11274.89    10770.86    447.97 o 
  -3   7   7     9055.47     9178.43    392.38 o 
  -2   7   7     2464.83     2911.47    284.80 o 
  -1   7   7      103.65      250.01    155.42 o 
   0   7   7      997.00      438.42    181.10 o 
   1   7   7        0.54      171.01    183.06 o 
   2   7   7      745.24      755.11    212.55 o 
   3   7   7     2714.33     2725.75    274.31 o 
   4   7   7     3264.83     3343.41    292.24 o 
   5   7   7      742.43      933.99    243.35 o 
   6   7   7      110.07      165.54    224.93 o 
   7   7   7       41.85      153.89    291.07 o 
 -13   8   7       47.79       40.69    373.51 o 
 -12   8   7      527.11      635.74    373.73 o 
 -11   8   7     1524.77     1433.48    322.46 o 
 -10   8   7     1935.01     1946.97    326.53 o 
  -9   8   7     3655.26     3834.54    361.29 o 
  -8   8   7     1895.48     2009.44    279.40 o 
  -7   8   7      386.96      480.71    240.28 o 
  -6   8   7      194.39      165.50    221.10 o 
  -5   8   7      175.47      250.35    219.95 o 
  -4   8   7        6.65       47.27    217.69 o 
  -3   8   7      373.15      431.84    228.16 o 
  -2   8   7      117.43      269.32    251.04 o 
  -1   8   7        3.26      135.84    237.47 o 
   0   8   7      400.03      202.80    155.47 o 
   1   8   7      434.76      471.40    198.68 o 
   2   8   7      404.89      295.76    206.75 o 
   3   8   7      300.44      296.36    213.58 o 
   4   8   7      171.71        3.78    207.68 o 
   5   8   7        6.26       11.77    225.70 o 
   6   8   7       53.72      163.75    279.24 o 
 -12   9   7       58.56       65.47    379.70 o 
 -11   9   7       19.98      233.37    306.04 o 
 -10   9   7       69.67      216.32    286.44 o 
  -9   9   7       39.75      233.98    281.61 o 
  -8   9   7       36.87       51.13    255.55 o 
  -7   9   7       15.55      255.18    270.73 o 
  -6   9   7     1234.16     1146.42    355.27 o 
  -5   9   7     1425.43      903.20    298.41 o 
  -4   9   7      302.45      655.19    333.46 o 
  -3   9   7      199.23      267.86    253.35 o 
  -2   9   7       31.70      123.08    264.64 o 
  -1   9   7        0.45      173.48    252.86 o 
   0   9   7      228.15      367.95    267.75 o 
   1   9   7     2622.79     2567.86    241.72 o 
   2   9   7     3288.40     3334.45    315.82 o 
   3   9   7     3594.21     3731.53    460.63 o 
   4   9   7     3700.01     4211.39    539.52 o 
   5   9   7     3065.55     3566.15    382.39 o 
 -11  10   7     2072.21     1769.79    366.52 o 
 -10  10   7     2334.76     2766.82    379.50 o 
  -9  10   7     3062.10     4100.48    404.16 o 
  -8  10   7     3303.28     3419.36    381.48 o 
  -7  10   7     1173.83      978.90    412.79 o 
  -6  10   7        0.72        3.78    253.11 o 
  -5  10   7     1065.73     1346.80    325.61 o 
  -4  10   7     2339.69     3152.76    375.84 o 
  -3  10   7     3011.50     3409.16    407.79 o 
  -2  10   7     4430.88     4368.97    417.82 o 
  -1  10   7     6329.52     6057.48    459.31 o 
   0  10   7     1916.77     2762.01    364.50 o 
   1  10   7      315.24      123.83    358.14 o 
   2  10   7       69.62      313.20    274.06 o 
   3  10   7        2.67       72.16    223.14 o 
   4  10   7      117.77      250.27    249.20 o 
 -10  11   7      353.91      398.65    412.84 o 
  -9  11   7      881.42      790.90    345.32 o 
  -8  11   7     1584.14     1571.29    675.42 o 
  -7  11   7     2421.11     2575.38    392.56 o 
  -6  11   7     1040.21     1438.26    360.97 o 
  -5  11   7      353.88      589.48    314.71 o 
  -4  11   7      202.56      163.00    301.33 o 
  -3  11   7      157.14      116.21    364.43 o 
  -2  11   7        3.46        6.61    346.42 o 
  -1  11   7      157.95      463.37    437.41 o 
   0  11   7      343.24      571.01    384.54 o 
   1  11   7      118.90      194.14    363.22 o 
   2  11   7        8.50       64.62    380.89 o 
  -9  12   7       48.42        9.45    548.88 o 
  -8  12   7        2.44       10.39    359.66 o 
  -7  12   7        5.39      310.15    422.41 o 
  -6  12   7        0.01      219.21    399.71 o 
  -5  12   7       59.71        1.89    362.77 o 
  -4  12   7      375.16      658.66    425.05 o 
  -3  12   7      573.14      679.04    426.99 o 
  -2  12   7      707.20      945.02    409.81 o 
  -1  12   7      492.94      424.15    417.57 o 
   0  12   7      362.49      148.40    386.60 o 
  -1 -15   8       16.39      391.41    483.04 o 
   0 -15   8       81.38        4.72    494.09 o 
   1 -15   8     1131.87     1146.89    620.68 o 
   2 -15   8     2426.47     1748.68    645.24 o 
   3 -15   8     3447.22     2975.30    395.04 o 
   4 -15   8     3421.94     3097.39    395.41 o 
   5 -15   8     3220.26     3078.30    382.89 o 
   6 -15   8     1837.25     1475.69    349.10 o 
  -3 -14   8     2147.68     3138.27    684.45 o 
  -2 -14   8     2764.43     3076.60    628.71 o 
  -1 -14   8     3937.20     4367.59    609.86 o 
   0 -14   8     2387.67     3069.93    864.89 o 
   1 -14   8     1014.91     1268.76    617.85 o 
   2 -14   8       16.23      110.88    280.67 o 
   3 -14   8      187.40       55.89    267.69 o 
   4 -14   8      644.52      810.44    309.29 o 
   5 -14   8     1765.62     1484.09    335.21 o 
   6 -14   8     5391.98     5992.78    436.63 o 
   7 -14   8     4397.62     4753.61    427.87 o 
   8 -14   8     1589.77     1210.24    332.79 o 
  -5 -13   8     2051.66     1678.39    487.52 o 
  -4 -13   8      796.10      962.19    569.67 o 
  -3 -13   8       11.74      267.88    392.46 o 
  -2 -13   8       45.30        2.83    383.15 o 
  -1 -13   8      192.73      722.93    680.67 o 
   0 -13   8     1742.58     2307.01    567.78 o 
   1 -13   8     2493.86     2922.49    318.74 o 
   2 -13   8     1289.84     1733.61    303.58 o 
   3 -13   8      676.46      510.84    358.00 o 
   4 -13   8      202.13      113.52    254.79 o 
   5 -13   8      112.98       35.10    263.02 o 
   6 -13   8        0.94       96.95    262.47 o 
   7 -13   8        1.36       17.95    244.90 o 
   8 -13   8       19.63      253.55    280.69 o 
   9 -13   8       25.44       83.10    266.80 o 
  -6 -12   8      547.86      842.88    426.18 o 
  -5 -12   8      550.24      541.67    390.41 o 
  -4 -12   8      212.93      281.65    396.73 o 
  -3 -12   8      127.91      463.79    406.02 o 
  -2 -12   8      132.48      305.30    392.40 o 
  -1 -12   8      275.51      231.87    349.45 o 
   0 -12   8      196.10      275.49    222.86 o 
   1 -12   8      172.08      274.28    222.42 o 
   2 -12   8       27.44       75.45    217.26 o 
   3 -12   8      197.14      371.76    239.54 o 
   4 -12   8     2455.63     2573.54    315.45 o 
   5 -12   8     4303.09     4625.31    467.84 o 
   6 -12   8     6779.02     6136.05    429.67 o 
   7 -12   8     2664.52     2663.16    465.83 o 
   8 -12   8     1588.32     1514.75    319.84 o 
   9 -12   8      671.56      672.29    351.01 o 
  10 -12   8        1.62      191.51    297.66 o 
  -7 -11   8      204.49       30.23    358.39 o 
  -6 -11   8      197.96       59.03    373.22 o 
  -5 -11   8      194.65        8.50    342.98 o 
  -4 -11   8       63.08      204.77    347.01 o 
  -3 -11   8     1519.46     1986.68    496.45 o 
  -2 -11   8     4816.90     5411.83    804.43 o 
  -1 -11   8     7098.75     8216.63    892.76 o 
   0 -11   8     6988.07     7344.24    447.92 o 
   1 -11   8     7667.33     7559.32    466.35 o 
   2 -11   8     8741.19     7487.74    368.59 o 
   3 -11   8     4920.98     5650.50    372.49 o 
   4 -11   8      323.30      434.06    236.87 o 
   5 -11   8      324.58      578.39    258.35 o 
   6 -11   8     1258.79      940.69    271.53 o 
   7 -11   8      452.46      376.97    363.85 o 
   8 -11   8     4282.03     4320.49    390.33 o 
   9 -11   8     4782.43     3564.76    419.22 o 
  10 -11   8     3161.90     3144.56    371.83 o 
  11 -11   8      699.56      790.72    323.87 o 
  -8 -10   8      686.29      404.31    411.90 o 
  -7 -10   8     2007.32     2288.15    784.12 o 
  -6 -10   8     3780.03     3269.50    467.75 o 
  -5 -10   8     6429.65     6419.05    559.14 o 
  -4 -10   8     8278.27     8518.06    590.62 o 
  -3 -10   8     2986.95     3476.63    461.85 o 
  -2 -10   8      643.72      526.65    352.67 o 
  -1 -10   8       50.21       92.00    179.26 o 
   0 -10   8      122.68      135.55    192.38 o 
   1 -10   8      669.33      433.71    216.79 o 
   2 -10   8     5522.72     5644.46    302.30 o 
   3 -10   8     5231.60     5148.77    398.17 o 
   4 -10   8     2809.89     3192.14    311.90 o 
   5 -10   8      123.48      231.47    221.70 o 
   6 -10   8      185.68      283.00    236.66 o 
   7 -10   8      515.28      551.72    253.64 o 
   8 -10   8       15.48       19.84    232.08 o 
   9 -10   8      130.85        1.89    242.79 o 
  10 -10   8      282.43      202.44    281.76 o 
  11 -10   8       44.45      453.50    317.45 o 
  -9  -9   8     2233.50     2650.77    455.90 o 
  -8  -9   8      885.83     1001.04    356.69 o 
  -7  -9   8        2.00      116.53    319.45 o 
  -6  -9   8        0.25       17.00    303.01 o 
  -5  -9   8      337.69      407.12    416.62 o 
  -4  -9   8      558.78      583.09    331.00 o 
  -3  -9   8      392.10      324.56    309.95 o 
  -2  -9   8      677.28      402.58    230.84 o 
  -1  -9   8       41.88      271.75    181.49 o 
   0  -9   8       10.26       45.37    165.57 o 
   1  -9   8       16.30      220.27    168.55 o 
   2  -9   8       37.72       50.72    155.92 o 
   3  -9   8      263.10      236.38    173.17 o 
   4  -9   8       64.43      293.89    203.49 o 
   5  -9   8     1629.58     1603.55    423.22 o 
   6  -9   8     2574.42     2566.40    293.10 o 
   7  -9   8     2536.16     2880.94    438.56 o 
   8  -9   8     2477.32     2758.50    332.15 o 
   9  -9   8     2424.00     2361.78    344.03 o 
  10  -9   8     2475.68     2387.52    546.71 o 
  11  -9   8     2407.11     2160.52    363.46 o 
  12  -9   8      304.87      144.19    364.40 o 
 -10  -8   8      142.12       84.36    319.17 o 
  -9  -8   8      292.45      319.11    334.00 o 
  -8  -8   8      122.67       43.46    288.53 o 
  -7  -8   8      234.94      315.80    330.78 o 
  -6  -8   8      123.29      195.27    301.94 o 
  -5  -8   8      529.47      801.37    329.61 o 
  -4  -8   8       29.21      160.62    297.90 o 
  -3  -8   8      548.18      283.51    297.50 o 
  -2  -8   8       24.61      219.57    151.20 o 
  -1  -8   8      424.95      329.08    152.61 o 
   0  -8   8     3875.43     3788.08    256.29 o 
   1  -8   8     7337.78     7973.71    338.17 o 
   2  -8   8     7623.86     7857.62    449.44 o 
   3  -8   8     4960.12     5259.41    438.94 o 
   4  -8   8     5783.83     6050.30    348.31 o 
   5  -8   8     1836.40     1492.16    246.68 o 
   6  -8   8     1249.58     1315.24    247.87 o 
   7  -8   8      436.94      724.30    239.72 o 
   8  -8   8     2374.65     3039.95    326.00 o 
   9  -8   8     4452.36     3046.00    360.59 o 
  10  -8   8     5610.58     5515.55    452.07 o 
  11  -8   8     6431.17     7075.95    515.00 o 
  12  -8   8     3616.03     3329.22    416.51 o 
 -11  -7   8      930.09     1013.38    344.29 o 
 -10  -7   8      768.42      217.03    300.90 o 
  -9  -7   8      792.54      963.84    341.54 o 
  -8  -7   8      822.45      940.81    322.71 o 
  -7  -7   8       82.66      164.01    287.46 o 
  -6  -7   8     1076.59     1030.55    304.66 o 
  -5  -7   8    10930.10    11086.08    753.41 o 
  -4  -7   8     9041.17     9230.96    525.92 o 
  -3  -7   8     8606.99     9527.22    556.05 o 
  -2  -7   8     8014.37     7815.73    273.99 o 
  -1  -7   8    11200.58    10924.37    557.73 o 
   0  -7   8     4927.84     5410.71    230.42 o 
   1  -7   8       54.80      117.61    127.72 o 
   2  -7   8     1984.95     2381.73    188.89 o 
   3  -7   8     4336.56     5010.48    303.67 o 
   4  -7   8     3085.20     3251.19    253.78 o 
   5  -7   8     4810.92     5025.34    341.05 o 
   6  -7   8     9828.92     9792.22    442.54 o 
   7  -7   8     3192.76     2919.47    320.20 o 
   8  -7   8      389.70      585.60    260.36 o 
   9  -7   8       12.57       22.16    238.38 o 
  10  -7   8       77.86      228.80    258.64 o 
  11  -7   8       99.65        0.94    268.25 o 
  12  -7   8      104.41       36.26    254.04 o 
 -11  -6   8     1827.56     1853.00    345.51 o 
 -10  -6   8     3500.87     3871.52    400.02 o 
  -9  -6   8     4206.53     4293.28    415.54 o 
  -8  -6   8     6381.16     6000.86    480.85 o 
  -7  -6   8     7394.32     6864.93    470.81 o 
  -6  -6   8     1570.99     1398.43    315.06 o 
  -5  -6   8       94.45      243.98    253.36 o 
  -4  -6   8       28.74      196.11    245.30 o 
  -3  -6   8     1067.90      762.22    292.03 o 
  -2  -6   8     1754.04     1581.86    164.72 o 
  -1  -6   8     6049.26     6117.57    241.20 o 
   0  -6   8     4689.26     4861.44    219.43 o 
   1  -6   8     1380.77     1844.89    156.73 o 
   2  -6   8        9.07       12.22    135.91 o 
   3  -6   8      581.18      760.17    142.24 o 
   4  -6   8      410.47      594.83    178.77 o 
   5  -6   8       91.06      199.71    188.18 o 
   6  -6   8      429.46      232.87    210.59 o 
   7  -6   8      231.07       27.35    216.58 o 
   8  -6   8     1525.23     1832.82    282.05 o 
   9  -6   8     1189.12     1543.68    299.94 o 
  10  -6   8     1346.77     1354.41    311.44 o 
  11  -6   8     1027.72      973.95    277.96 o 
  12  -6   8      799.50      851.86    296.88 o 
 -12  -5   8      605.16      872.90    308.19 o 
 -11  -5   8       73.44      292.39    279.85 o 
 -10  -5   8      311.59      559.53    479.92 o 
  -9  -5   8        1.68       49.70    259.24 o 
  -8  -5   8      400.17      361.89    277.65 o 
  -7  -5   8      611.44      101.04    253.17 o 
  -6  -5   8      259.41      708.61    270.42 o 
  -5  -5   8      515.91      807.21    266.57 o 
  -4  -5   8     1148.80      668.76    523.85 o 
  -3  -5   8      405.98      412.96    244.53 o 
  -2  -5   8       28.73       59.73    218.14 o 
  -1  -5   8     1293.53     1386.65    243.65 o 
   0  -5   8      498.02      369.20    126.09 o 
   1  -5   8      423.33      518.05    130.93 o 
   2  -5   8     6335.20     6840.82    396.83 o 
   3  -5   8     7997.36     8314.88    256.45 o 
   4  -5   8     6996.38     7379.68    250.65 o 
   5  -5   8     7099.47     7133.26    394.53 o 
   6  -5   8     8516.91     9586.98    695.19 o 
   7  -5   8     4011.67     3594.87    337.14 o 
   8  -5   8      831.44      748.31    280.49 o 
   9  -5   8       35.15       27.40    209.15 o 
  10  -5   8     2357.88     2207.81    297.98 o 
  11  -5   8     2254.12     1920.57    304.45 o 
  12  -5   8     2336.29     2874.04    420.75 o 
 -12  -4   8       33.28      111.16    268.88 o 
 -11  -4   8      729.59      689.75    401.98 o 
 -10  -4   8     1174.44     1310.81    292.81 o 
  -9  -4   8     1660.25     1985.98    475.19 o 
  -8  -4   8      915.22      998.96    270.55 o 
  -7  -4   8     1368.36     1272.94    282.54 o 
  -6  -4   8       83.11       41.88    215.34 o 
  -5  -4   8      100.12      253.48    232.57 o 
  -4  -4   8     2658.05     2915.55    317.93 o 
  -3  -4   8     7264.49     6419.18    428.04 o 
  -2  -4   8    14496.55    14576.42    528.82 o 
  -1  -4   8     5570.78     4953.34    345.65 o 
   0  -4   8    17304.75    16352.86    471.12 o 
   1  -4   8     9100.19     8331.29    374.71 o 
   2  -4   8     3472.18     3376.10    221.45 o 
   3  -4   8       24.71       62.47    104.67 o 
   4  -4   8      827.98     1019.31    123.87 o 
   5  -4   8     3402.07     3571.02    206.42 o 
   6  -4   8     5748.79     5862.94    317.95 o 
   7  -4   8     5429.26     4961.88    320.32 o 
   8  -4   8     9258.13     9046.26    458.30 o 
   9  -4   8     3412.50     3301.30    317.31 o 
  10  -4   8      428.57      423.90    248.03 o 
  11  -4   8      340.37      352.42    255.81 o 
  12  -4   8       81.68      144.11    260.37 o 
 -13  -3   8     1203.07      843.64    300.42 o 
 -12  -3   8     1388.66     1413.98    278.04 o 
 -11  -3   8      576.54      426.04    364.66 o 
 -10  -3   8      116.94       93.52    233.50 o 
  -9  -3   8     3310.89     2695.91    347.18 o 
  -8  -3   8     7387.48     7003.01    408.88 o 
  -7  -3   8     7680.43     7185.64    404.86 o 
  -6  -3   8     8067.70     8111.56    425.53 o 
  -5  -3   8    10250.70     9419.36    438.90 o 
  -4  -3   8     6318.82     6626.20    387.34 o 
  -3  -3   8     2792.33     2349.39    420.40 o 
  -2  -3   8      574.22      241.82    199.55 o 
  -1  -3   8     1467.11     1478.89    203.35 o 
   0  -3   8     5612.74     5387.65    169.43 o 
   1  -3   8     3182.14     3269.16    138.79 o 
   2  -3   8    10224.94     9794.04    258.41 o 
   3  -3   8     1886.97     2143.18    177.31 o 
   4  -3   8      166.86      145.44    111.18 o 
   5  -3   8      169.36       77.18    140.03 o 
   6  -3   8        6.14        2.83    190.57 o 
   7  -3   8      155.37      235.34    225.35 o 
   8  -3   8      435.13      401.77    254.36 o 
   9  -3   8        4.33      185.16    263.01 o 
  10  -3   8      355.54      906.68    360.22 o 
  11  -3   8      476.16      861.09    334.60 o 
  12  -3   8      383.09      469.12    302.99 o 
 -12  -2   8     3229.24     3531.36    381.67 o 
 -11  -2   8     5634.55     4842.06    363.52 o 
 -10  -2   8     3362.50     3891.29    324.36 o 
  -9  -2   8      404.93      532.01    239.47 o 
  -8  -2   8      647.59      506.49    235.14 o 
  -7  -2   8      317.06      431.68    208.21 o 
  -6  -2   8       10.43       10.39    198.98 o 
  -5  -2   8     1595.94     1326.71    240.82 o 
  -4  -2   8     1765.53     1811.54    280.40 o 
  -3  -2   8      876.66     1138.19    192.34 o 
  -2  -2   8      405.45      558.96    191.35 o 
  -1  -2   8     1064.00      824.16    186.14 o 
   0  -2   8        4.71       89.52    114.37 o 
   1  -2   8      624.57     1023.05    122.98 o 
   2  -2   8       30.63      166.08    116.20 o 
   3  -2   8     1681.27     1734.33    173.47 o 
   4  -2   8     4854.18     4118.59    233.49 o 
   5  -2   8    11157.32    10632.92    348.49 o 
   6  -2   8     4898.80     5218.56    287.09 o 
   7  -2   8     2987.66     2836.20    420.37 o 
   8  -2   8     6052.55     7151.13    452.94 o 
   9  -2   8     2971.45     2859.89    375.06 o 
  10  -2   8      915.96      689.96    315.23 o 
  11  -2   8       33.89      177.27    309.01 o 
  12  -2   8      742.12      777.50    593.28 o 
 -13  -1   8       35.10        0.94    297.59 o 
 -12  -1   8        0.92      186.11    295.70 o 
 -11  -1   8      279.66      574.39    307.03 o 
 -10  -1   8       60.27      356.53    257.44 o 
  -9  -1   8      185.16       84.78    195.21 o 
  -8  -1   8     2081.76     1175.37   1087.37 o 
  -7  -1   8     1662.52     1442.80    168.81 o 
  -6  -1   8     1161.68     1363.77    143.05 o 
  -5  -1   8     1681.09     1644.24    269.13 o 
  -4  -1   8     1763.46     1587.09    271.65 o 
  -3  -1   8       10.88       16.28    157.77 o 
  -2  -1   8     2356.10     2249.75    147.34 o 
  -1  -1   8    16744.59    16198.54    282.49 o 
   0  -1   8    12486.21    11737.35    269.63 o 
   1  -1   8    11363.01    10191.90    292.28 o 
   2  -1   8    10824.64     9594.03    277.49 o 
   3  -1   8     9941.50     8392.64    266.01 o 
   4  -1   8     6409.46     6519.60    287.79 o 
   5  -1   8      234.89      225.41    163.25 o 
   6  -1   8       11.80      124.61    167.06 o 
   7  -1   8     3463.68     3321.37    453.20 o 
   8  -1   8     1778.87     2586.51    327.72 o 
   9  -1   8     2457.76     2089.47    344.34 o 
  10  -1   8     3275.68     2658.68    400.07 o 
  11  -1   8     2411.30     2175.50    380.01 o 
 -13   0   8     1459.77     1272.54    366.55 o 
 -12   0   8     1625.36     1558.79    372.22 o 
 -11   0   8     1762.67     2098.22    397.73 o 
 -10   0   8     1953.68     2085.00    416.62 o 
  -9   0   8     1277.64     1444.04    258.39 o 
  -8   0   8      364.59      336.99    149.60 o 
  -7   0   8     6259.26     6766.73    403.74 o 
  -6   0   8     8171.34     7401.20    222.81 o 
  -5   0   8    11670.44    12117.34    251.77 o 
  -4   0   8    15067.99    14126.75    283.19 o 
  -3   0   8    16550.19    16107.75    319.67 o 
  -2   0   8    11759.10     9537.38    218.51 o 
  -1   0   8     2291.41     2543.32    134.25 o 
   0   0   8     1023.89      783.37    146.85 o 
   1   0   8     2487.65     2567.89    172.45 o 
   2   0   8     1486.89     1736.89    176.36 o 
   3   0   8     3448.24     3556.54    213.90 o 
   4   0   8     4836.04     4416.25    429.94 o 
   5   0   8     4097.99     3894.03    270.91 o 
   6   0   8     1201.07     1154.12    385.21 o 
   7   0   8      193.35      330.06    243.13 o 
   8   0   8      146.63      191.03    258.09 o 
   9   0   8       75.29      105.91    260.10 o 
  10   0   8        4.83        1.89    285.08 o 
  11   0   8       76.49      429.68    404.42 o 
 -14   1   8       19.02      204.06    332.54 o 
 -13   1   8      565.33     1066.59    388.28 o 
 -12   1   8     1787.63     1456.76    389.22 o 
 -11   1   8     2264.95     2409.98    434.57 o 
 -10   1   8     3236.75     2592.31    440.24 o 
  -9   1   8     5800.93     6938.41    420.50 o 
  -8   1   8     4930.93     4863.26    321.76 o 
  -7   1   8     1253.38     1307.70    144.36 o 
  -6   1   8      115.95      165.51    112.25 o 
  -5   1   8     1018.85     1024.04    148.59 o 
  -4   1   8      119.91      150.64    106.10 o 
  -3   1   8     1361.27     1350.59    140.14 o 
  -2   1   8      491.39      440.71    106.06 o 
  -1   1   8      670.18      706.71    119.50 o 
   0   1   8        4.26       71.01    114.13 o 
   1   1   8      892.50      959.78    135.79 o 
   2   1   8        2.19       33.34    137.60 o 
   3   1   8       62.07      266.80    157.57 o 
   4   1   8        7.15        1.89    155.92 o 
   5   1   8      360.48      275.61    177.40 o 
   6   1   8      109.35        8.50    183.07 o 
   7   1   8     2438.78     2813.29    323.43 o 
   8   1   8     2302.58     2620.91    416.22 o 
   9   1   8     1308.76     1356.37    420.87 o 
  10   1   8     1482.23     1995.12    492.20 o 
 -14   2   8     1226.53      476.14    382.61 o 
 -13   2   8      453.48       12.28    341.99 o 
 -12   2   8       14.75        4.72    374.11 o 
 -11   2   8      536.07      434.57    375.05 o 
 -10   2   8       89.33      427.01    405.29 o 
  -9   2   8      366.21      435.22    183.92 o 
  -8   2   8      306.87      359.10    179.06 o 
  -7   2   8      169.24      358.42    160.77 o 
  -6   2   8      841.74      865.60    195.81 o 
  -5   2   8      761.08      570.34    151.47 o 
  -4   2   8      226.05      195.28    113.93 o 
  -3   2   8      153.02      208.78    107.40 o 
  -2   2   8      955.08     1020.67    135.70 o 
  -1   2   8      372.98      401.85    159.25 o 
   0   2   8     1953.78     1811.14    156.88 o 
   1   2   8     8040.76     7832.86    264.30 o 
   2   2   8     9088.23     8411.43    277.78 o 
   3   2   8     6943.75     7482.57    289.33 o 
   4   2   8     6368.52     6046.69    305.92 o 
   5   2   8     7106.67     6963.93    355.46 o 
   6   2   8     2812.84     3382.81    265.60 o 
   7   2   8      238.46     1035.48    284.67 o 
   8   2   8      582.12      469.32    324.83 o 
   9   2   8      873.73     1279.84    410.78 o 
  10   2   8     1492.02     2975.40   1148.31 o 
 -14   3   8       24.58        6.61    377.89 o 
 -13   3   8      314.77      483.70    405.29 o 
 -12   3   8      874.96      769.00    421.35 o 
 -11   3   8     1082.94      646.19    428.90 o 
 -10   3   8     3801.76     4153.83    306.53 o 
  -9   3   8     3530.93     3865.04    443.71 o 
  -8   3   8     2021.85     2349.68    226.31 o 
  -7   3   8      330.74      554.95    215.31 o 
  -6   3   8     1539.55     1917.01    203.42 o 
  -5   3   8     4624.03     4817.24    265.06 o 
  -4   3   8     5481.55     5331.08    195.52 o 
  -3   3   8     7638.23     8006.09    246.97 o 
  -2   3   8     9395.55     8319.22    305.95 o 
  -1   3   8     7738.94     7285.84    236.22 o 
   0   3   8     3978.47     4084.75    223.27 o 
   1   3   8     1593.72     1465.26    167.29 o 
   2   3   8       63.78      231.73    153.92 o 
   3   3   8      516.46      281.49    166.89 o 
   4   3   8     1215.26     1041.65    203.25 o 
   5   3   8     2852.16     2660.30    256.98 o 
   6   3   8     2733.31     2842.91    258.97 o 
   7   3   8     1909.14     1520.78    242.35 o 
   8   3   8      677.47      516.60    261.49 o 
   9   3   8      224.03      221.40    265.67 o 
 -14   4   8     1604.47     1841.26    531.88 o 
 -13   4   8      808.24      687.76    444.96 o 
 -12   4   8        2.60       21.73    399.62 o 
 -11   4   8     2197.53     2105.92    304.12 o 
 -10   4   8     2469.11     3024.06    271.60 o 
  -9   4   8     3385.68     3550.15    263.96 o 
  -8   4   8     2777.07     3260.73    258.27 o 
  -7   4   8     4325.65     4801.75    323.37 o 
  -6   4   8     5298.33     5246.35    319.08 o 
  -5   4   8     5491.98     5356.34    282.77 o 
  -4   4   8      249.91      223.32    164.17 o 
  -3   4   8       57.64      213.85    128.77 o 
  -2   4   8      183.58      169.13    129.92 o 
  -1   4   8      795.73      958.29    153.56 o 
   0   4   8     2503.41     2207.54    178.33 o 
   1   4   8     1194.63     1205.88    197.41 o 
   2   4   8      184.33      209.93    169.74 o 
   3   4   8        1.00       85.20    170.73 o 
   4   4   8       76.30      168.54    188.98 o 
   5   4   8        1.06      134.24    191.35 o 
   6   4   8       45.33      158.34    205.14 o 
   7   4   8       15.76       11.63    210.68 o 
   8   4   8       17.64      100.96    258.22 o 
   9   4   8      461.20       41.75    273.55 o 
 -13   5   8     3653.93     3902.64    610.29 o 
 -12   5   8     3338.44     3502.59    489.84 o 
 -11   5   8     2754.84     3205.33    308.58 o 
 -10   5   8      499.14      621.50    231.75 o 
  -9   5   8      158.82       88.84    203.69 o 
  -8   5   8      155.37      371.72    206.37 o 
  -7   5   8       21.41      149.38    194.44 o 
  -6   5   8      341.08       88.32    188.05 o 
  -5   5   8      561.25      671.14    199.67 o 
  -4   5   8        1.78       36.89    179.84 o 
  -3   5   8      726.83      587.94    196.88 o 
  -2   5   8      894.17     1099.41    178.28 o 
  -1   5   8      232.21      341.19    149.86 o 
   0   5   8      197.60      271.21    144.71 o 
   1   5   8       29.32      193.68    168.03 o 
   2   5   8       74.37      226.39    175.69 o 
   3   5   8     1328.51     1135.30    228.98 o 
   4   5   8     2273.44     2521.61    260.76 o 
   5   5   8     3527.80     4260.19    304.13 o 
   6   5   8     2422.71     2641.44    287.93 o 
   7   5   8     1810.49     1580.16    278.89 o 
   8   5   8     1502.40     1493.42    323.58 o 
 -13   6   8       11.38      199.34    506.37 o 
 -12   6   8       43.91      175.49    353.47 o 
 -11   6   8        9.14      134.88    239.05 o 
 -10   6   8      477.40      531.46    268.49 o 
  -9   6   8     1885.20     1395.00    243.73 o 
  -8   6   8     2073.60     1953.19    257.38 o 
  -7   6   8     1326.77     1196.25    226.42 o 
  -6   6   8     1023.65      998.18    228.89 o 
  -5   6   8      883.43      969.45    228.47 o 
  -4   6   8        9.89      130.22    200.12 o 
  -3   6   8     3142.76     3099.58    279.97 o 
  -2   6   8     3349.36     3186.89    278.23 o 
  -1   6   8     5364.44     5103.48    287.81 o 
   0   6   8     4130.96     4583.13    301.68 o 
   1   6   8     5136.53     5732.60    307.26 o 
   2   6   8     5690.18     5848.67    309.26 o 
   3   6   8     1063.41     1201.49    233.86 o 
   4   6   8      207.22      410.23    213.30 o 
   5   6   8      874.24     1002.59    243.01 o 
   6   6   8      619.56      571.58    234.50 o 
   7   6   8      980.72      935.80    271.16 o 
 -12   7   8      994.80      743.72    271.76 o 
 -11   7   8     1113.77      960.18    266.57 o 
 -10   7   8       61.19       77.88    230.47 o 
  -9   7   8     1694.46     1635.19    300.81 o 
  -8   7   8     3319.77     3266.50    302.09 o 
  -7   7   8     4304.52     5019.74    491.71 o 
  -6   7   8     8115.04     8182.29    386.82 o 
  -5   7   8    10817.85    11860.71    502.62 o 
  -4   7   8     9078.13     9140.20    421.89 o 
  -3   7   8     4070.04     4474.72    328.57 o 
  -2   7   8       80.52      175.40    215.69 o 
  -1   7   8      565.94      228.05    233.54 o 
   0   7   8        8.71       72.89    128.41 o 
   1   7   8      789.52      329.13    200.70 o 
   2   7   8     1056.72      856.43    227.43 o 
   3   7   8      973.79     1103.19    288.49 o 
   4   7   8      399.47      515.29    246.90 o 
   5   7   8       17.01      138.38    232.60 o 
   6   7   8       12.03      102.64    268.13 o 
 -12   8   8     1342.91     1632.49    400.36 o 
 -11   8   8     2506.44     2868.76    373.00 o 
 -10   8   8     1987.58     2782.29    306.75 o 
  -9   8   8     1732.59     1601.16    280.66 o 
  -8   8   8      212.70      133.83    239.60 o 
  -7   8   8       34.53       29.29    237.54 o 
  -6   8   8        4.86      126.86    225.88 o 
  -5   8   8        7.76       50.04    232.09 o 
  -4   8   8        2.48      106.22    216.88 o 
  -3   8   8       94.82      169.72    229.95 o 
  -2   8   8      128.59       85.28    255.86 o 
  -1   8   8       31.19      169.62    253.61 o 
   0   8   8      110.86      198.75    255.94 o 
   1   8   8       66.08      188.43    224.48 o 
   2   8   8       27.56       65.91    210.45 o 
   3   8   8        2.67       61.66    225.51 o 
   4   8   8       43.36      257.54    260.58 o 
   5   8   8      296.20      283.72    295.40 o 
 -11   9   8        9.91      123.84    286.29 o 
 -10   9   8        9.50       30.23    279.51 o 
  -9   9   8       20.53        3.78    268.42 o 
  -8   9   8       50.20        1.89    260.16 o 
  -7   9   8      349.38      395.71    276.84 o 
  -6   9   8     1274.00     1243.99    314.68 o 
  -5   9   8      927.62      832.29    298.82 o 
  -4   9   8      300.47      457.12    285.60 o 
  -3   9   8      134.69      481.75    386.99 o 
  -2   9   8      396.62      643.71    300.71 o 
  -1   9   8     1142.75     1325.54    551.54 o 
   0   9   8     2283.05     2632.63    386.19 o 
   1   9   8     3661.60     3526.76    387.00 o 
   2   9   8     2667.70     3032.79    594.26 o 
   3   9   8     2804.05     3379.23    353.31 o 
   4   9   8     2226.76     2807.91    442.27 o 
 -10  10   8     1393.69     1163.45    433.17 o 
  -9  10   8     1033.70     1137.05    823.80 o 
  -8  10   8      229.37      658.99    317.85 o 
  -7  10   8      110.81      228.28    303.39 o 
  -6  10   8      633.58      343.68    306.15 o 
  -5  10   8     1519.87     1382.21    388.32 o 
  -4  10   8     1962.74     2133.76    375.62 o 
  -3  10   8     2450.28     1967.06    702.57 o 
  -2  10   8     2159.04     2294.87    430.87 o 
  -1  10   8     1762.03     2251.09    451.78 o 
   0  10   8       38.98      239.21    380.45 o 
   1  10   8       23.02      245.29    379.49 o 
   2  10   8      106.95      331.60    403.25 o 
  -9  11   8     1633.80     1837.30    453.33 o 
  -8  11   8     2228.31     2626.63    490.22 o 
  -7  11   8     1784.12     1302.52    447.91 o 
  -6  11   8      246.94      350.31    391.67 o 
  -5  11   8        2.06       68.47    378.31 o 
  -4  11   8        7.30       62.28    362.70 o 
  -3  11   8        7.45        5.67    343.47 o 
  -2  11   8      108.11      230.22    385.69 o 
  -1  11   8      329.23       40.83    381.11 o 
   0  11   8      122.48      548.43    403.38 o 
   1  11   8        8.59      696.26    596.12 o 
  -7  12   8       73.24       29.29    572.50 o 
  -6  12   8        2.18        2.83    397.90 o 
  -5  12   8      382.87      147.85    419.29 o 
  -4  12   8      523.61     1018.31    448.23 o 
  -3  12   8      224.28      426.39    446.38 o 
   0 -15   9      767.63      878.59    629.18 o 
   1 -15   9     2289.33     2757.64    696.26 o 
   2 -15   9     2198.39     2559.25    693.42 o 
   3 -15   9     1627.06     1646.65    636.74 o 
   4 -15   9     1717.82     1184.68    616.90 o 
   5 -15   9      799.93     1131.78    626.35 o 
  -3 -14   9     2069.00     3286.68    764.28 o 
  -2 -14   9     2542.17     2668.45    552.68 o 
  -1 -14   9     1783.06      842.49    465.46 o 
   0 -14   9      360.87      709.64    456.29 o 
   1 -14   9      132.60       12.28    518.65 o 
   2 -14   9      663.87      388.28    509.20 o 
   3 -14   9      993.15     1021.24    600.84 o 
   4 -14   9     1886.01     2429.82    644.30 o 
   5 -14   9     3395.74     2685.87    348.93 o 
   6 -14   9     4777.13     4863.78    448.52 o 
   7 -14   9     1479.62     1583.45    339.35 o 
  -4 -13   9       50.06       10.39    415.21 o 
  -3 -13   9      586.91     1018.15    982.51 o 
  -2 -13   9     1429.80      539.82    431.25 o 
  -1 -13   9     2089.98     2537.82   1318.83 o 
   0 -13   9     3112.69     3762.07    549.49 o 
   1 -13   9     1010.86      764.56    420.39 o 
   2 -13   9      643.68      778.45    546.05 o 
   3 -13   9       91.53      271.13    493.14 o 
   4 -13   9       17.79      128.07    258.06 o 
   5 -13   9        1.28      102.87    266.98 o 
   6 -13   9        0.47      130.56    273.45 o 
   7 -13   9       21.00       81.93    263.80 o 
   8 -13   9       65.31      180.51    283.21 o 
  -6 -12   9      489.77      879.62    449.20 o 
  -5 -12   9      149.66      271.22    406.49 o 
  -4 -12   9        0.17       66.78    385.77 o 
  -3 -12   9      349.95       39.14    392.16 o 
  -2 -12   9       34.69      197.35    381.33 o 
  -1 -12   9        0.92      176.61    398.93 o 
   0 -12   9      251.95      289.99    393.96 o 
   1 -12   9      196.15      240.30    338.64 o 
   2 -12   9      256.29       35.90    422.29 o 
   3 -12   9     2080.56     1805.94    294.45 o 
   4 -12   9     3112.54     2588.84    327.83 o 
   5 -12   9     2575.69     2740.30    326.58 o 
   6 -12   9     2431.81     2577.03    521.76 o 
   7 -12   9     1344.08     1431.97    319.04 o 
   8 -12   9      393.73      608.04    299.03 o 
   9 -12   9      139.43       90.63    277.32 o 
  -7 -11   9       11.47      178.40    378.51 o 
  -6 -11   9       22.87       57.12    367.72 o 
  -5 -11   9        3.46        8.50    363.20 o 
  -4 -11   9      229.92      526.01    396.40 o 
  -3 -11   9     2881.65     3002.47    469.83 o 
  -2 -11   9     3859.40     4968.79    552.61 o 
  -1 -11   9     4245.26     3497.25    802.54 o 
   0 -11   9     2309.61     3188.83    462.91 o 
   1 -11   9     4485.95     4429.75    502.77 o 
   2 -11   9     3071.22     3084.29    374.71 o 
   3 -11   9       67.73      134.74    219.67 o 
   4 -11   9     1619.42     1134.16    270.49 o 
   5 -11   9     3482.88     3472.70    335.36 o 
   6 -11   9     3305.58     2846.34    317.43 o 
   7 -11   9     3110.80     3006.96    343.94 o 
   8 -11   9     4520.34     4255.47    385.58 o 
   9 -11   9     2290.32     2092.95    435.68 o 
  10 -11   9      855.49      822.67    366.48 o 
  -8 -10   9     2661.80     1962.60    446.83 o 
  -7 -10   9     3378.40     2325.83    468.55 o 
  -6 -10   9     3432.96     3375.39    702.40 o 
  -5 -10   9     4310.15     3800.88    481.14 o 
  -4 -10   9     5756.93     5804.83    618.32 o 
  -3 -10   9      838.58      392.59    361.36 o 
  -2 -10   9      475.21      828.73    359.77 o 
  -1 -10   9     2345.08     2766.55    585.73 o 
   0 -10   9     1250.65     2173.79   1044.39 o 
   1 -10   9     4401.86     3884.29    371.42 o 
   2 -10   9     5318.54     5282.05    385.97 o 
   3 -10   9     3822.81     4173.10    327.31 o 
   4 -10   9      573.11      925.81    239.59 o 
   5 -10   9        3.18      136.70    229.37 o 
   6 -10   9      107.12      381.71    301.06 o 
   7 -10   9        1.01      147.46    241.99 o 
   8 -10   9       36.17      196.83    248.03 o 
   9 -10   9      366.81       28.52    260.74 o 
  10 -10   9      170.86      245.83    282.75 o 
  11 -10   9      377.12      859.56    444.96 o 
  -9  -9   9      396.68      757.23    630.60 o 
  -8  -9   9        0.82      214.33    341.45 o 
  -7  -9   9      136.17       14.16    333.34 o 
  -6  -9   9      325.72      187.21    341.31 o 
  -5  -9   9     2548.76     1874.05    522.90 o 
  -4  -9   9     2948.71     2332.23    403.80 o 
  -3  -9   9      348.51      177.62    316.17 o 
  -2  -9   9        5.95       67.15    313.44 o 
  -1  -9   9        1.26        7.85    307.20 o 
   0  -9   9      157.54      307.29    326.16 o 
   1  -9   9      187.79      200.39    175.38 o 
   2  -9   9       25.67       46.23    170.78 o 
   3  -9   9       29.41       22.02    172.63 o 
   4  -9   9      875.96     1080.34    236.08 o 
   5  -9   9     2624.31     2950.45    325.53 o 
   6  -9   9     4580.97     4889.52    380.03 o 
   7  -9   9     1659.17     2098.86    396.28 o 
   8  -9   9     1306.79     1592.03    298.96 o 
   9  -9   9      548.05      434.19    344.38 o 
  10  -9   9      100.64      329.79    287.19 o 
  11  -9   9       40.87      175.98    297.52 o 
 -10  -8   9      451.27      245.16    353.27 o 
  -9  -8   9      320.27      361.89    353.80 o 
  -8  -8   9       82.10      389.37    326.74 o 
  -7  -8   9       15.53       30.54    314.38 o 
  -6  -8   9      166.20      171.58    317.56 o 
  -5  -8   9      621.99      456.11    460.55 o 
  -4  -8   9       37.54       77.55    310.63 o 
  -3  -8   9      498.47      809.80    327.68 o 
  -2  -8   9     2879.87     2932.98    595.17 o 
  -1  -8   9     3231.80     3606.10    418.97 o 
   0  -8   9    11455.07    10979.92    327.27 o 
   1  -8   9     9604.68     9173.56    329.66 o 
   2  -8   9     4922.15     5132.11    274.39 o 
   3  -8   9     1641.67     2055.53    258.64 o 
   4  -8   9     1476.99     1726.97    248.71 o 
   5  -8   9       20.39      187.18    205.44 o 
   6  -8   9     1453.01     1491.58    261.02 o 
   7  -8   9     3066.28     2914.97    331.07 o 
   8  -8   9     4718.61     4889.86    542.20 o 
   9  -8   9     4263.56     3836.04    373.64 o 
  10  -8   9     4941.55     5526.32    459.12 o 
  11  -8   9     3262.84     3276.14    419.93 o 
 -11  -7   9      509.93      808.68    564.94 o 
 -10  -7   9      409.03      292.09    317.64 o 
  -9  -7   9      236.32       17.00    301.80 o 
  -8  -7   9      114.18        5.67    290.51 o 
  -7  -7   9     2568.47     2623.22    369.92 o 
  -6  -7   9     6884.61     7045.05    546.35 o 
  -5  -7   9    11538.95    11740.73   1433.14 o 
  -4  -7   9     5457.74     5897.93    481.96 o 
  -3  -7   9     2999.66     3401.72    396.82 o 
  -2  -7   9     5713.76     5119.07    445.94 o 
  -1  -7   9     3595.73     3645.76    380.32 o 
   0  -7   9      150.48      116.78    134.41 o 
   1  -7   9     1312.53     1281.37    172.87 o 
   2  -7   9     3174.52     3534.52    246.54 o 
   3  -7   9     4574.19     5216.08    335.76 o 
   4  -7   9     6998.56     6805.74    352.47 o 
   5  -7   9     2522.98     2610.30    325.76 o 
   6  -7   9     2157.58     2443.78    303.18 o 
   7  -7   9      425.19      190.12    231.70 o 
   8  -7   9      208.22      406.96    240.90 o 
   9  -7   9       50.40       77.30    261.82 o 
  10  -7   9       41.21        6.61    262.70 o 
  11  -7   9      452.76      321.41    262.52 o 
 -11  -6   9     2384.17     2054.82    377.76 o 
 -10  -6   9     3602.71     3619.28    413.37 o 
  -9  -6   9     3147.12     3874.18    419.11 o 
  -8  -6   9     4064.78     3645.76    396.26 o 
  -7  -6   9     1429.26     1234.79    321.45 o 
  -6  -6   9       27.06       21.73    255.01 o 
  -5  -6   9     1750.47     1191.35    305.14 o 
  -4  -6   9      810.40      311.28    278.16 o 
  -3  -6   9     4323.88     3942.22    411.93 o 
  -2  -6   9     4595.12     5101.84    445.39 o 
  -1  -6   9     3981.86     4503.61    404.64 o 
   0  -6   9     1255.45     1545.76    150.27 o 
   1  -6   9      767.80      742.17    161.33 o 
   2  -6   9       88.01      100.91    142.72 o 
   3  -6   9      822.71      540.68    181.49 o 
   4  -6   9       18.62      100.88    182.26 o 
   5  -6   9      109.32      130.99    191.43 o 
   6  -6   9      161.54      222.31    219.76 o 
   7  -6   9      986.89     1181.31    273.71 o 
   8  -6   9     1411.91     1852.83    315.11 o 
   9  -6   9     1770.48     1200.30    279.61 o 
  10  -6   9     1244.42      714.77    268.45 o 
  11  -6   9      731.22      843.45    283.78 o 
 -12  -5   9       47.24        1.89    269.42 o 
 -11  -5   9       48.31      195.94    292.83 o 
 -10  -5   9       10.71      109.12    273.57 o 
  -9  -5   9      108.08        2.83    263.44 o 
  -8  -5   9     1055.89     1137.03    317.43 o 
  -7  -5   9      371.46       29.17    255.84 o 
  -6  -5   9      519.06      893.60    300.61 o 
  -5  -5   9     1469.40     1674.67    327.82 o 
  -4  -5   9      207.97      324.91    334.43 o 
  -3  -5   9       17.14       20.35    239.93 o 
  -2  -5   9       36.52      242.99    251.69 o 
  -1  -5   9      226.45      306.93    245.61 o 
   0  -5   9        5.50       13.48    104.64 o 
   1  -5   9     2019.22     1766.22    165.11 o 
   2  -5   9     7050.70     7037.28    278.75 o 
   3  -5   9     9212.56     8824.53    389.53 o 
   4  -5   9     3236.96     3330.12    286.18 o 
   5  -5   9     1962.58     1573.90    254.48 o 
   6  -5   9     3630.29     3584.63    277.30 o 
   7  -5   9       19.37      120.26    201.97 o 
   8  -5   9      949.27      662.27    233.01 o 
   9  -5   9     4628.23     4681.37    474.53 o 
  10  -5   9     4289.96     4176.94    480.66 o 
  11  -5   9     3608.45     3147.57    546.93 o 
 -12  -4   9      263.53      216.29    263.46 o 
 -11  -4   9     1577.03     2191.83    571.56 o 
 -10  -4   9     2084.23     1717.65    546.52 o 
  -9  -4   9      747.59      611.75    268.48 o 
  -8  -4   9      213.04      141.08    246.83 o 
  -7  -4   9      130.70      285.85    257.52 o 
  -6  -4   9      549.62      535.32    259.42 o 
  -5  -4   9     2866.79     2548.98    439.77 o 
  -4  -4   9     5185.76     5895.84    418.89 o 
  -3  -4   9    10750.40    11033.12    479.47 o 
  -2  -4   9    11867.27    12323.55    522.53 o 
  -1  -4   9     6164.05     5418.82    605.57 o 
   0  -4   9     5930.85     6006.66    293.16 o 
   1  -4   9      877.04      789.65    109.96 o 
   2  -4   9      365.28      346.63    110.41 o 
   3  -4   9     6669.77     5916.96    257.87 o 
   4  -4   9     5278.56     5443.35    239.73 o 
   5  -4   9     6488.09     6923.31    710.84 o 
   6  -4   9     4486.93     4832.01    316.47 o 
   7  -4   9     4867.70     4366.59    318.54 o 
   8  -4   9     5203.64     5329.30    363.22 o 
   9  -4   9      465.53      364.51    242.81 o 
  10  -4   9        2.47      166.51    241.45 o 
  11  -4   9        9.97       70.13    265.34 o 
 -12  -3   9        6.70       49.13    297.59 o 
 -11  -3   9      735.16      565.68    666.03 o 
 -10  -3   9     2658.18     2394.21    320.01 o 
  -9  -3   9     6143.72     6226.10    431.76 o 
  -8  -3   9     7104.67     6827.50    447.57 o 
  -7  -3   9     7593.20     8285.25    623.52 o 
  -6  -3   9     8208.02     8261.59    441.86 o 
  -5  -3   9     5715.79     5474.39    392.34 o 
  -4  -3   9      281.09      542.70    245.63 o 
  -3  -3   9      596.32      680.68    250.78 o 
  -2  -3   9      355.28      490.64    182.34 o 
  -1  -3   9     1754.46     1923.39    303.26 o 
   0  -3   9     2999.00     2716.91    209.81 o 
   1  -3   9     4160.52     4310.87    197.14 o 
   2  -3   9     4922.73     4642.89    227.07 o 
   3  -3   9      335.01      224.52    135.11 o 
   4  -3   9      284.12      269.64    149.98 o 
   5  -3   9       53.24       42.69    151.47 o 
   6  -3   9       13.41      120.83    218.70 o 
   7  -3   9     1092.82     1302.30    283.57 o 
   8  -3   9       30.97      308.01    266.92 o 
   9  -3   9      328.73      286.09    287.75 o 
  10  -3   9     1416.38     1900.72    349.32 o 
  11  -3   9      528.73      464.51    355.32 o 
 -13  -2   9     1997.77     1984.86    390.17 o 
 -12  -2   9     2397.14     2440.21    413.79 o 
 -11  -2   9     1593.56     1781.74    395.84 o 
 -10  -2   9      838.05      715.28    274.40 o 
  -9  -2   9      120.50      273.27    250.85 o 
  -8  -2   9       34.41       54.42    233.14 o 
  -7  -2   9       68.33       83.43    220.34 o 
  -6  -2   9       56.39       25.25    210.05 o 
  -5  -2   9     2598.56     2733.71    303.71 o 
  -4  -2   9      418.23      450.48    180.17 o 
  -3  -2   9       16.68      101.06    175.73 o 
  -2  -2   9      356.43      510.35    191.02 o 
  -1  -2   9       11.63       48.95    114.36 o 
   0  -2   9       31.71      170.05    131.66 o 
   1  -2   9      318.59      151.27    131.40 o 
   2  -2   9     1162.38     1061.29    145.31 o 
   3  -2   9     4580.73     4893.36    285.94 o 
   4  -2   9     7463.09     7727.99    318.09 o 
   5  -2   9     7618.96     8580.93    350.19 o 
   6  -2   9     2824.39     3152.23    312.44 o 
   7  -2   9     1952.79     2057.67    308.73 o 
   8  -2   9     1372.44     1391.52    396.81 o 
   9  -2   9      293.81      347.61    276.45 o 
  10  -2   9      155.22      439.63    325.18 o 
  11  -2   9      995.76      586.63    436.65 o 
 -13  -1   9      130.13        0.94    358.05 o 
 -12  -1   9      121.32       49.13    347.66 o 
 -11  -1   9      267.43      228.62    334.43 o 
 -10  -1   9       65.64       35.90    324.98 o 
  -9  -1   9      598.30      364.19    208.80 o 
  -8  -1   9     2958.49     2565.80    355.69 o 
  -7  -1   9     2109.55     1754.10    259.59 o 
  -6  -1   9      502.66      482.03    157.06 o 
  -5  -1   9      283.07      106.46    101.39 o 
  -4  -1   9       21.56      159.86    164.41 o 
  -3  -1   9     1611.88     1709.60    225.31 o 
  -2  -1   9     7165.65     6436.49    207.21 o 
  -1  -1   9     8456.58     8117.82    241.17 o 
   0  -1   9    10313.02     8748.49    261.76 o 
   1  -1   9     7225.95     6794.80    244.09 o 
   2  -1   9     4226.51     4530.47    220.45 o 
   3  -1   9     1988.25     2362.17    241.40 o 
   4  -1   9        4.41       19.19    152.68 o 
   5  -1   9     1382.06     1114.22    212.00 o 
   6  -1   9     4343.97     4781.72    375.93 o 
   7  -1   9     5511.21     5947.68    399.79 o 
   8  -1   9     2060.34     2435.93    346.95 o 
   9  -1   9     2746.43     2931.47    383.12 o 
  10  -1   9     1474.69     1447.95    893.07 o 
  11  -1   9      370.12      445.61    452.99 o 
 -13   0   9     1213.18     1197.91    408.12 o 
 -12   0   9      871.64      676.42    394.89 o 
 -11   0   9      294.03       21.73    373.16 o 
 -10   0   9        5.23       17.00    359.94 o 
  -9   0   9      774.32      327.82    383.56 o 
  -8   0   9     3464.16     4458.14    552.66 o 
  -7   0   9     9735.11     9468.06    376.91 o 
  -6   0   9    10078.58    10077.60    375.19 o 
  -5   0   9    10851.04    10084.95    244.42 o 
  -4   0   9     7989.77     8199.91    210.04 o 
  -3   0   9     7592.04     7049.09    242.29 o 
  -2   0   9     1501.55     1318.87    124.51 o 
  -1   0   9      440.05      395.74    111.06 o 
   0   0   9     3786.21     3706.66    195.32 o 
   1   0   9     3541.00     3214.51    202.07 o 
   2   0   9     1067.69     1133.67    165.99 o 
   3   0   9     2036.29     1843.44    202.60 o 
   4   0   9     2641.43     2386.95    247.71 o 
   5   0   9     1331.22     1807.95    237.61 o 
   6   0   9       11.04       16.06    254.42 o 
   7   0   9      112.40       56.47    292.86 o 
   8   0   9       11.46      109.82    322.80 o 
   9   0   9       46.49      275.06    371.11 o 
  10   0   9        4.02        4.72    314.61 o 
 -13   1   9     2567.98     2683.95    472.36 o 
 -12   1   9     1758.85     1336.78    439.29 o 
 -11   1   9     3135.63     3234.72    512.04 o 
 -10   1   9     3287.53     2698.12    493.14 o 
  -9   1   9     1639.94     1834.65    457.24 o 
  -8   1   9       29.61        2.83    260.32 o 
  -7   1   9      716.06      742.13    288.24 o 
  -6   1   9     3056.95     3104.40    172.51 o 
  -5   1   9     1568.03     1615.03    145.41 o 
  -4   1   9     1432.66     1594.74    141.11 o 
  -3   1   9     3527.76     3800.95    170.13 o 
  -2   1   9     3102.66     3184.95    166.42 o 
  -1   1   9      254.29      195.35    117.86 o 
   0   1   9      337.01      210.87    125.24 o 
   1   1   9      393.73      422.70    138.75 o 
   2   1   9      203.33      233.26    142.03 o 
   3   1   9        2.60       40.94    163.47 o 
   4   1   9       51.95      124.40    169.11 o 
   5   1   9      354.45      437.85    251.31 o 
   6   1   9     1601.59     1939.41    339.29 o 
   7   1   9     2159.44     1817.29    400.57 o 
   8   1   9     1040.87      841.26    380.76 o 
   9   1   9      474.12      466.73    384.05 o 
  10   1   9      650.18     1000.20    925.35 o 
 -13   2   9        2.39        1.89    381.67 o 
 -12   2   9       34.02        8.50    384.50 o 
 -11   2   9      368.23      192.72    430.79 o 
 -10   2   9      246.04      220.12    411.90 o 
  -9   2   9      412.87      440.94    316.96 o 
  -8   2   9        0.14       27.40    271.06 o 
  -7   2   9       55.96      178.62    163.38 o 
  -6   2   9       97.08      201.81    158.21 o 
  -5   2   9       78.52       48.82    146.77 o 
  -4   2   9       34.51       79.85    118.81 o 
  -3   2   9        9.98      177.22    122.87 o 
  -2   2   9        1.67      182.44    128.93 o 
  -1   2   9     2342.92     2346.74    189.55 o 
   0   2   9     5968.93     5830.59    249.24 o 
   1   2   9     7912.91     7974.54    278.13 o 
   2   2   9     6323.03     6072.65    273.67 o 
   3   2   9     5526.55     5974.32    306.67 o 
   4   2   9     4601.18     5360.71    285.26 o 
   5   2   9     1021.64     1090.51    261.66 o 
   6   2   9      106.05      181.43    192.60 o 
   7   2   9      566.12      516.15    258.26 o 
   8   2   9     1602.35     1313.15    306.06 o 
   9   2   9     1891.80     1766.84    391.58 o 
 -13   3   9     1185.83      920.16    450.63 o 
 -12   3   9     1944.34     1611.69    491.25 o 
 -11   3   9     1313.44     1419.91    484.64 o 
 -10   3   9     1096.67     1388.92    367.05 o 
  -9   3   9      797.92     1193.01    346.11 o 
  -8   3   9      539.65      465.24    197.36 o 
  -7   3   9       15.32      345.97    187.04 o 
  -6   3   9     3439.86     3743.87    253.26 o 
  -5   3   9     6949.05     6344.19    392.14 o 
  -4   3   9     6054.99     5724.55    287.36 o 
  -3   3   9     4846.61     5310.08    231.39 o 
  -2   3   9     5152.32     4907.62    240.64 o 
  -1   3   9     1084.46     1343.69    197.47 o 
   0   3   9      140.12      245.70    146.71 o 
   1   3   9     1083.60     1345.74    264.76 o 
   2   3   9     1724.05     1743.27    209.63 o 
   3   3   9     2312.46     2371.23    234.20 o 
   4   3   9     2018.36     2515.03    255.03 o 
   5   3   9     3936.33     3476.00    281.96 o 
   6   3   9     3072.40     3219.89    279.69 o 
   7   3   9      619.13      556.55    262.40 o 
   8   3   9        4.23      202.21    260.10 o 
   9   3   9       69.03      269.16    283.27 o 
 -13   4   9        1.53      151.16    479.92 o 
 -12   4   9     1628.89     2158.69    527.15 o 
 -11   4   9     5926.51     6510.60   1320.72 o 
 -10   4   9     4526.99     5174.97   1290.49 o 
  -9   4   9     6459.46     7001.26    539.47 o 
  -8   4   9     6203.71     6688.05    503.71 o 
  -7   4   9     4492.00     4596.64    372.15 o 
  -6   4   9     1197.56     1272.46    211.38 o 
  -5   4   9       80.51      140.80    179.42 o 
  -4   4   9      288.84      522.07    185.60 o 
  -3   4   9     1075.44      872.43    198.36 o 
  -2   4   9      799.14     1091.42    198.00 o 
  -1   4   9     2255.92     2163.37    242.98 o 
   0   4   9     3587.06     4083.42    243.71 o 
   1   4   9      902.43     1024.42    398.33 o 
   2   4   9        2.56       89.07    174.58 o 
   3   4   9      450.63      668.73    202.70 o 
   4   4   9        2.47       38.24    190.96 o 
   5   4   9       19.01       13.31    195.18 o 
   6   4   9       65.10      197.98    215.82 o 
   7   4   9      134.13      431.58    269.82 o 
   8   4   9      365.98      617.82    289.66 o 
 -13   5   9     1778.28     1945.18    571.56 o 
 -12   5   9     1054.82      882.48    387.34 o 
 -11   5   9      148.49      309.41    352.03 o 
 -10   5   9      353.25      311.40    362.00 o 
  -9   5   9      335.71      527.40    322.08 o 
  -8   5   9       33.43       15.02    209.86 o 
  -7   5   9       93.79       46.29    198.28 o 
  -6   5   9      143.33      127.58    193.05 o 
  -5   5   9       37.86       36.16    189.41 o 
  -4   5   9      400.36      546.04    211.72 o 
  -3   5   9      971.17     1430.41    229.78 o 
  -2   5   9      305.00      376.82    206.38 o 
  -1   5   9      277.45      207.52    170.91 o 
   0   5   9       47.57      195.10    166.22 o 
   1   5   9      171.91      324.48    185.58 o 
   2   5   9     1195.35     1416.68    232.56 o 
   3   5   9     2681.67     2761.55    266.55 o 
   4   5   9     1228.61     1090.53    233.73 o 
   5   5   9     1133.42      816.14    241.01 o 
   6   5   9      367.73      405.27    237.75 o 
   7   5   9      543.06      326.08    277.32 o 
 -12   6   9       42.01      238.36    375.36 o 
 -11   6   9      649.19      591.12    495.98 o 
 -10   6   9     1226.90     1452.13    404.57 o 
  -9   6   9     1174.06      905.50    248.06 o 
  -8   6   9      285.69      452.47    223.88 o 
  -7   6   9       14.93       28.22    210.06 o 
  -6   6   9       41.29      207.38    217.86 o 
  -5   6   9      356.65      469.92    219.36 o 
  -4   6   9     2572.51     2989.91    347.58 o 
  -3   6   9     6377.09     6177.98    355.72 o 
  -2   6   9     4213.29     4576.54    336.89 o 
  -1   6   9     6837.11     6496.47    619.61 o 
   0   6   9     4447.74     4688.88    399.53 o 
   1   6   9     2464.90     3009.75    259.15 o 
   2   6   9      404.84      523.06    214.82 o 
   3   6   9       40.23      120.41    199.09 o 
   4   6   9      864.18     1082.78    250.54 o 
   5   6   9      926.81      887.41    250.70 o 
   6   6   9     1227.92     1146.73    279.95 o 
 -12   7   9      167.75        6.61    584.78 o 
 -11   7   9        8.27      123.35    358.72 o 
 -10   7   9     1003.54     1239.07    270.61 o 
  -9   7   9     3603.48     3651.44    326.77 o 
  -8   7   9     4510.61     4318.69    336.10 o 
  -7   7   9     4520.39     4775.75    344.86 o 
  -6   7   9     5689.70     5102.38    356.42 o 
  -5   7   9     5198.98     6092.62    716.29 o 
  -4   7   9     2703.31     2725.55    295.90 o 
  -3   7   9      487.59      619.64    244.02 o 
  -2   7   9      189.20      364.85    261.50 o 
  -1   7   9      512.04      407.64    265.57 o 
   0   7   9      382.60      734.40    274.70 o 
   1   7   9      795.58     1021.39    256.95 o 
   2   7   9     1015.26     1087.31    232.57 o 
   3   7   9     1104.76     1302.02    249.28 o 
   4   7   9      125.73      198.24    228.89 o 
   5   7   9       12.97       29.09    275.25 o 
 -11   8   9     1717.76     2146.40    695.31 o 
 -10   8   9      659.09      781.01    309.81 o 
  -9   8   9       73.55      294.98    252.36 o 
  -8   8   9      184.58      173.32    247.43 o 
  -7   8   9      209.18      275.51    259.58 o 
  -6   8   9      107.62       96.95    245.62 o 
  -5   8   9      330.34      249.38    248.19 o 
  -4   8   9      498.06       95.47    244.26 o 
  -3   8   9       59.99      164.85    270.94 o 
  -2   8   9        7.33       89.47    274.02 o 
  -1   8   9      359.08      156.71    272.54 o 
   0   8   9       45.76      697.79    303.42 o 
   1   8   9        8.49       34.88    269.92 o 
   2   8   9       37.84       48.37    266.19 o 
   3   8   9       67.22      266.20    274.85 o 
   4   8   9      619.26      446.00    289.32 o 
 -11   9   9        7.05      218.23    581.95 o 
 -10   9   9        7.54      106.08    350.09 o 
  -9   9   9       49.63      283.29    318.62 o 
  -8   9   9      251.96      571.17    276.91 o 
  -7   9   9      498.90      615.66    363.80 o 
  -6   9   9      691.64      838.33    312.94 o 
  -5   9   9      281.46      790.81    287.00 o 
  -4   9   9       51.04      284.85    275.88 o 
  -3   9   9       65.64      143.78    277.42 o 
  -2   9   9     1481.27     1792.35    341.03 o 
  -1   9   9     3000.94     3022.66    476.91 o 
   0   9   9     2415.69     2431.55    794.98 o 
   1   9   9     1953.53     1648.61    431.85 o 
   2   9   9     1375.55     1382.54    435.39 o 
   3   9   9      927.34     1694.89    493.05 o 
  -9  10   9       25.23      198.43    387.78 o 
  -8  10   9      382.45      602.87    406.83 o 
  -7  10   9     1714.95     2325.70    809.63 o 
  -6  10   9     1887.47     1976.59    462.34 o 
  -5  10   9     1849.32     1349.46    430.75 o 
  -4  10   9     1153.28      715.16    391.84 o 
  -3  10   9     1266.96     2010.51    456.53 o 
  -2  10   9      576.35      602.01    405.06 o 
  -1  10   9       37.75       62.85    366.43 o 
   0  10   9      144.60      497.83    414.32 o 
   1  10   9      364.94      717.98    411.08 o 
  -7  11   9      371.70      340.73    420.83 o 
  -6  11   9        7.52      143.02    402.80 o 
  -5  11   9      182.24      457.85    407.37 o 
  -4  11   9      229.96     1015.65    422.03 o 
  -3  11   9      273.86      486.75    415.43 o 
  -2  11   9      219.65        5.67    375.62 o 
  -2 -14  10     1256.98     1753.01    529.74 o 
  -1 -14  10       52.30      244.95    438.22 o 
   0 -14  10      521.66      472.31    456.07 o 
   1 -14  10     2030.53     1910.22    664.14 o 
   2 -14  10     1711.50     1695.77    643.35 o 
   3 -14  10     1716.06     1375.51    581.95 o 
   4 -14  10     2204.54     1439.75    631.07 o 
   5 -14  10     2716.66     1866.77    621.63 o 
   6 -14  10     1754.26     1114.77    569.67 o 
  -4 -13  10     1143.06       25.20    430.02 o 
  -3 -13  10     1982.17     2077.91    501.15 o 
  -2 -13  10     2424.87     2629.03    681.14 o 
  -1 -13  10     2909.54     2456.02    522.09 o 
   0 -13  10     2602.94     2767.64    505.44 o 
   1 -13  10      553.75      709.48    535.66 o 
   2 -13  10      200.43       45.35    491.25 o 
   3 -13  10        0.19       17.00    505.43 o 
   4 -13  10        6.80       69.91    496.92 o 
   5 -13  10        4.93       28.34    497.87 o 
   6 -13  10        2.39      218.93    286.47 o 
   7 -13  10        4.40      116.94    285.06 o 
   8 -13  10      401.75      345.57    347.66 o 
  -5 -12  10       40.88      132.14    425.64 o 
  -4 -12  10      312.39      456.59    425.60 o 
  -3 -12  10      773.42      434.62    418.76 o 
  -2 -12  10      339.88      439.14    416.56 o 
  -1 -12  10       53.60       57.88    379.53 o 
   0 -12  10      234.09      162.34    373.09 o 
   1 -12  10      311.65      717.23    404.71 o 
   2 -12  10      927.31     1314.11    565.89 o 
   3 -12  10     1992.54     2611.21    623.52 o 
   4 -12  10     1619.59      900.32    512.98 o 
   5 -12  10      503.52      526.34    270.75 o 
   6 -12  10      193.30      536.20    276.11 o 
   7 -12  10        3.98      204.54    282.81 o 
   8 -12  10      579.16      334.08    293.36 o 
   9 -12  10     1825.99     1033.75    547.47 o 
  -7 -11  10       76.06      232.03    411.76 o 
  -6 -11  10      164.22       29.29    391.74 o 
  -5 -11  10      375.23       89.37    371.43 o 
  -4 -11  10     2096.93     2839.20    482.35 o 
  -3 -11  10     5165.58     5159.97    587.30 o 
  -2 -11  10     4832.05     5283.64    556.74 o 
  -1 -11  10     1371.74      853.07    400.63 o 
   0 -11  10      238.41      345.86    364.84 o 
   1 -11  10      408.03       13.23    337.05 o 
   2 -11  10       70.81       15.12    393.95 o 
   3 -11  10     2562.04     2231.43    596.12 o 
   4 -11  10     5744.88     6579.34    756.72 o 
   5 -11  10     4648.64     4355.90    366.76 o 
   6 -11  10     4015.01     3977.86    378.30 o 
   7 -11  10     3937.65     3753.75    373.98 o 
   8 -11  10     2283.95     1553.21    334.02 o 
   9 -11  10      461.56      571.55    303.77 o 
  -8 -10  10     3115.93     3457.36    521.21 o 
  -7 -10  10     2524.29     2293.28    456.46 o 
  -6 -10  10     2631.41     3256.91    493.41 o 
  -5 -10  10      856.12      862.77    400.27 o 
  -4 -10  10       51.92       28.34    344.93 o 
  -3 -10  10      981.86     1189.22    394.85 o 
  -2 -10  10     2017.68     2472.19    446.36 o 
  -1 -10  10     1353.06     1221.66    399.70 o 
   0 -10  10     2282.99     2617.79    636.27 o 
   1 -10  10     4764.36     5485.30    512.75 o 
   2 -10  10     2688.05     2901.51    434.68 o 
   3 -10  10      883.85      348.60    417.57 o 
   4 -10  10        1.44        1.89    209.46 o 
   5 -10  10        6.84       21.73    221.96 o 
   6 -10  10      727.60      565.05    270.52 o 
   7 -10  10      297.74       90.35    252.42 o 
   8 -10  10      191.44      452.18    273.71 o 
   9 -10  10      171.46      154.98    272.22 o 
  10 -10  10        9.45      132.41    293.31 o 
  -9  -9  10      198.71        5.67    349.53 o 
  -8  -9  10      780.46      652.04    676.42 o 
  -7  -9  10      667.36      927.46    380.50 o 
  -6  -9  10     1488.27     1843.99    419.11 o 
  -5  -9  10     2016.55     2104.25    666.50 o 
  -4  -9  10     1925.03     2221.50    443.55 o 
  -3  -9  10      238.60       53.85    309.76 o 
  -2  -9  10      131.70      180.01    316.57 o 
  -1  -9  10       94.76      132.50    323.04 o 
   0  -9  10        7.75        3.78    284.19 o 
   1  -9  10       43.88      201.73    319.01 o 
   2  -9  10      101.41      213.82    307.95 o 
   3  -9  10      215.18      112.87    194.58 o 
   4  -9  10     1660.70     1820.08    339.48 o 
   5  -9  10     3148.89     3364.76    398.44 o 
   6  -9  10     3995.61     4176.36    601.05 o 
   7  -9  10      226.83      244.38    253.56 o 
   8  -9  10       99.75      140.48    260.99 o 
   9  -9  10       14.86      252.86    282.13 o 
  10  -9  10       94.29      110.57    274.25 o 
  -9  -8  10        0.46      181.88    342.35 o 
  -8  -8  10      100.19      150.16    333.01 o 
  -7  -8  10       25.04       97.04    344.35 o 
  -6  -8  10       15.06      184.02    327.66 o 
  -5  -8  10      147.12      360.30    319.51 o 
  -4  -8  10       35.60      165.85    312.46 o 
  -3  -8  10      941.69     1026.14    355.97 o 
  -2  -8  10     3323.73     3567.85    508.73 o 
  -1  -8  10     7043.57     7903.45    560.63 o 
   0  -8  10     9334.47     9467.67    767.11 o 
   1  -8  10     4143.54     4305.39    449.90 o 
   2  -8  10     2278.54     2524.62    233.72 o 
   3  -8  10      797.19      706.87    218.90 o 
   4  -8  10      124.22      161.19    206.81 o 
   5  -8  10     2446.92     2432.73    295.51 o 
   6  -8  10     6290.66     7080.54    435.92 o 
   7  -8  10     3283.78     3039.07    332.75 o 
   8  -8  10     3546.42     3437.86    361.51 o 
   9  -8  10     3104.89     3420.75    388.42 o 
  10  -8  10     1870.66     1760.19    350.67 o 
 -10  -7  10        8.33        9.45    314.96 o 
  -9  -7  10      137.96      356.41    340.69 o 
  -8  -7  10     1243.14     1095.89    712.79 o 
  -7  -7  10     6134.99     6395.58    535.97 o 
  -6  -7  10     7344.36     7454.17    541.34 o 
  -5  -7  10     7985.51     8771.47   1099.65 o 
  -4  -7  10     4428.27     4531.06    460.92 o 
  -3  -7  10      405.44      299.56    293.59 o 
  -2  -7  10      528.48      418.95    388.28 o 
  -1  -7  10     1046.98     1025.90    308.15 o 
   0  -7  10     3493.61     3674.07    621.15 o 
   1  -7  10     6192.57     6091.63    546.52 o 
   2  -7  10     7695.03     8019.42    309.94 o 
   3  -7  10     6648.92     6238.59    585.93 o 
   4  -7  10     4832.54     5006.67    339.32 o 
   5  -7  10      589.77      691.25    233.44 o 
   6  -7  10      120.25      153.80    214.34 o 
   7  -7  10        0.56      230.82    245.23 o 
   8  -7  10       15.83       39.68    237.21 o 
   9  -7  10       20.51      317.50    250.25 o 
  10  -7  10        2.25       48.54    250.89 o 
  11  -7  10      168.32      326.40    276.32 o 
 -11  -6  10     2220.30     2547.79    404.64 o 
 -10  -6  10     1790.98     1786.30    386.04 o 
  -9  -6  10      897.88     1095.43    331.30 o 
  -8  -6  10      957.05     1127.61    327.17 o 
  -7  -6  10      277.49      593.44    503.06 o 
  -6  -6  10     1343.37     1330.97    353.01 o 
  -5  -6  10     5207.03     4895.79    453.81 o 
  -4  -6  10     2742.79     2017.03    382.36 o 
  -3  -6  10     7591.07     7542.78    514.43 o 
  -2  -6  10     4894.45     4964.69    432.85 o 
  -1  -6  10      636.21      601.69    316.01 o 
   0  -6  10        2.21       48.81    272.63 o 
   1  -6  10        0.33       53.01    140.46 o 
   2  -6  10      119.17      204.07    157.75 o 
   3  -6  10      256.12      169.19    165.61 o 
   4  -6  10        0.32      102.89    179.93 o 
   5  -6  10      297.19      476.98    257.88 o 
   6  -6  10      194.19       94.60    198.85 o 
   7  -6  10      874.29      841.36    231.70 o 
   8  -6  10      870.23      865.69    254.71 o 
   9  -6  10      575.68      540.17    247.54 o 
  10  -6  10      250.07      229.36    257.85 o 
  11  -6  10      239.97      330.35    308.22 o 
 -11  -5  10      227.86      141.34    290.94 o 
 -10  -5  10      185.94       39.17    275.05 o 
  -9  -5  10      447.87       82.28    275.56 o 
  -8  -5  10      524.40      773.86    308.84 o 
  -7  -5  10        0.71      363.20    326.40 o 
  -6  -5  10      507.20      312.81    299.00 o 
  -5  -5  10     3204.02     3046.31    486.53 o 
  -4  -5  10        3.85      105.17    254.89 o 
  -3  -5  10      219.78      189.88    228.91 o 
  -2  -5  10      255.65      562.53    293.17 o 
  -1  -5  10      268.00      410.82    307.51 o 
   0  -5  10     2118.27     1977.01    328.68 o 
   1  -5  10     4167.56     4507.09    236.45 o 
   2  -5  10     5387.78     5345.74    232.99 o 
   3  -5  10     4514.63     4805.29    237.63 o 
   4  -5  10      485.15      453.62    175.49 o 
   5  -5  10      124.33      178.92    183.77 o 
   6  -5  10        3.02       62.41    191.82 o 
   7  -5  10     1451.75     1385.76    257.91 o 
   8  -5  10     4791.72     4477.61    408.53 o 
   9  -5  10     6277.76     6475.73    535.66 o 
  10  -5  10     3456.16     3268.91    346.93 o 
  11  -5  10     2342.23     2091.63    341.62 o 
 -12  -4  10      810.31      437.41    387.34 o 
 -11  -4  10      956.48     1087.10    392.06 o 
 -10  -4  10      831.38      952.17    304.84 o 
  -9  -4  10      180.22      182.51    253.05 o 
  -8  -4  10       11.57      235.12    275.72 o 
  -7  -4  10      131.02       51.72    260.25 o 
  -6  -4  10     2692.13     3700.81    495.51 o 
  -5  -4  10    12858.15    12177.22    660.36 o 
  -4  -4  10    10869.85    10194.74    512.98 o 
  -3  -4  10     9937.87    10812.65    541.49 o 
  -2  -4  10     1633.61     2069.37    330.26 o 
  -1  -4  10     1743.40     1821.99    304.45 o 
   0  -4  10     1068.40     1483.69    143.47 o 
   1  -4  10        4.86       34.11    106.38 o 
   2  -4  10     4786.87     4353.06    256.73 o 
   3  -4  10     7230.71     7479.87    277.35 o 
   4  -4  10     5169.67     5696.91    411.59 o 
   5  -4  10     4424.23     4619.28    302.01 o 
   6  -4  10     5016.94     5002.92    324.57 o 
   7  -4  10     3972.67     3558.87    306.40 o 
   8  -4  10      835.32      733.67    245.84 o 
   9  -4  10        4.49      322.81    310.27 o 
  10  -4  10      133.10       24.64    248.69 o 
  11  -4  10       96.95      302.73    360.08 o 
 -12  -3  10      897.68      650.91    392.06 o 
 -11  -3  10     3555.52     3086.40    478.03 o 
 -10  -3  10     5422.68     5571.14    525.26 o 
  -9  -3  10     6495.19     5736.07    430.59 o 
  -8  -3  10     4042.18     3737.20    743.49 o 
  -7  -3  10     2809.89     2775.83    348.35 o 
  -6  -3  10      696.47      870.81    271.96 o 
  -5  -3  10      232.92      362.55    251.42 o 
  -4  -3  10      602.96      619.68    251.74 o 
  -3  -3  10     2256.85     2104.81    324.11 o 
  -2  -3  10     1800.07     1539.88    246.47 o 
  -1  -3  10     3575.09     3694.69    287.14 o 
   0  -3  10     4988.77     4988.48    357.52 o 
   1  -3  10     2661.73     2848.76    209.09 o 
   2  -3  10        3.01       90.70    129.64 o 
   3  -3  10      334.75      636.38    161.71 o 
   4  -3  10       48.39      170.01    167.66 o 
   5  -3  10        0.62      151.49    215.05 o 
   6  -3  10      553.23      475.44    256.34 o 
   7  -3  10      244.01      363.68    353.60 o 
   8  -3  10      119.91      251.35    272.32 o 
   9  -3  10      402.59      155.68    278.26 o 
  10  -3  10      965.16     1070.65    357.70 o 
 -12  -2  10      575.60      803.96    400.56 o 
 -11  -2  10       62.84        9.45    341.04 o 
 -10  -2  10      485.64      133.21    353.33 o 
  -9  -2  10     1048.88      882.26    549.83 o 
  -8  -2  10      786.29      709.92    261.41 o 
  -7  -2  10     1038.76     1160.51    283.54 o 
  -6  -2  10        5.75       98.72    241.30 o 
  -5  -2  10      242.94      411.80    290.50 o 
  -4  -2  10      102.36       84.47    195.17 o 
  -3  -2  10      180.18      394.81    194.72 o 
  -2  -2  10      318.86      209.63    192.79 o 
  -1  -2  10      118.57      117.20    130.86 o 
   0  -2  10      108.64      228.08    144.49 o 
   1  -2  10      122.57      243.26    164.86 o 
   2  -2  10     3509.85     3474.75    252.85 o 
   3  -2  10     4626.94     4796.66    326.80 o 
   4  -2  10     3256.05     3779.79    262.90 o 
   5  -2  10     1789.52     1729.77    253.97 o 
   6  -2  10     1026.94      931.47    254.64 o 
   7  -2  10       67.99       60.28    227.80 o 
   8  -2  10       11.22       37.37    239.16 o 
   9  -2  10      556.64      107.22    289.54 o 
  10  -2  10     2387.33     2392.36    382.51 o 
 -13  -1  10       34.06        2.83    369.39 o 
 -12  -1  10        0.05      110.53    409.06 o 
 -11  -1  10       24.89       94.47    401.51 o 
 -10  -1  10      115.56      351.44    400.56 o 
  -9  -1  10      325.27      648.08    394.89 o 
  -8  -1  10      536.93      696.58    268.69 o 
  -7  -1  10      348.74      448.12    242.63 o 
  -6  -1  10        9.05      131.28    183.64 o 
  -5  -1  10      221.75       56.76    116.66 o 
  -4  -1  10     1323.41     1098.13    200.90 o 
  -3  -1  10     3089.18     2541.47    266.90 o 
  -2  -1  10     6234.52     6020.75    276.43 o 
  -1  -1  10     5162.75     5604.73    218.96 o 
   0  -1  10     6201.20     6005.40    238.07 o 
   1  -1  10      646.07     1024.76    158.76 o 
   2  -1  10     1594.91     1747.85    210.09 o 
   3  -1  10       11.45       68.47    185.85 o 
   4  -1  10      688.08      747.99    231.11 o 
   5  -1  10     4314.52     4189.93    316.97 o 
   6  -1  10     5719.19     5794.89    800.18 o 
   7  -1  10     2767.78     2518.95    416.42 o 
   8  -1  10     1428.59     1114.14    314.22 o 
   9  -1  10      755.14     1212.62    405.88 o 
  10  -1  10       77.58      145.03    376.33 o 
 -13   0  10       97.85      153.04    401.51 o 
 -12   0  10        1.38        3.78    395.84 o 
 -11   0  10      142.57      416.62    408.12 o 
 -10   0  10     1247.43      762.39    411.90 o 
  -9   0  10     6652.43     5837.43    657.53 o 
  -8   0  10     8026.04     9501.05    768.06 o 
  -7   0  10     6552.01     6885.15    587.14 o 
  -6   0  10     4142.21     3578.95    296.75 o 
  -5   0  10     6401.00     6053.14    387.53 o 
  -4   0  10     3584.90     3729.82    294.27 o 
  -3   0  10      493.19      405.32    134.80 o 
  -2   0  10     1171.22      937.95    138.78 o 
  -1   0  10     8187.78     7457.82    264.28 o 
   0   0  10     8757.55     7991.73    396.04 o 
   1   0  10     4478.86     4247.20    233.66 o 
   2   0  10     4358.63     4990.04    486.94 o 
   3   0  10     2361.58     2780.69    308.01 o 
   4   0  10      928.26     1289.45    209.55 o 
   5   0  10      124.37      248.78    227.38 o 
   6   0  10        1.38      177.96    300.78 o 
   7   0  10      109.06       76.80    320.40 o 
   8   0  10       35.10        5.67    318.68 o 
   9   0  10       36.17      267.63    367.22 o 
 -13   1  10     2346.46     2067.05    508.26 o 
 -12   1  10      873.82      594.23    427.01 o 
 -11   1  10     2009.92     1625.86    493.14 o 
 -10   1  10     1730.79     2309.84    531.88 o 
  -9   1  10       78.29      158.07    305.09 o 
  -8   1  10     1060.29     1197.59    683.51 o 
  -7   1  10     3457.69     3297.65    464.33 o 
  -6   1  10     4744.54     4573.79    464.27 o 
  -5   1  10     3284.93     3514.94    273.91 o 
  -4   1  10     2618.82     2486.48    285.94 o 
  -3   1  10     1469.33     1786.92    174.26 o 
  -2   1  10      718.87      574.80    112.63 o 
  -1   1  10      346.83      320.72    143.71 o 
   0   1  10      113.56       87.20    137.66 o 
   1   1  10      182.16      371.89    151.40 o 
   2   1  10       39.83      135.34    162.90 o 
   3   1  10       60.35      143.81    173.64 o 
   4   1  10       35.75      182.01    187.96 o 
   5   1  10     2297.29     2399.75    264.57 o 
   6   1  10     2213.35     3258.59    360.49 o 
   7   1  10     2046.53     1887.04    637.69 o 
   8   1  10      498.49      524.29    358.65 o 
   9   1  10      130.10      492.21    545.10 o 
 -13   2  10      207.55        1.89    439.29 o 
 -12   2  10      274.12      101.09    448.74 o 
 -11   2  10       85.71      215.40    463.86 o 
 -10   2  10       41.34      344.88    371.75 o 
  -9   2  10      258.66      263.81    338.35 o 
  -8   2  10       71.44      121.54    302.90 o 
  -7   2  10     1499.46     1429.85    363.89 o 
  -6   2  10      517.90      306.55    344.35 o 
  -5   2  10      154.91       43.30    281.63 o 
  -4   2  10      149.34       93.83    160.81 o 
  -3   2  10      139.22      146.21    137.87 o 
  -2   2  10      959.78     1076.98    217.29 o 
  -1   2  10     5902.76     6207.49    316.58 o 
   0   2  10     5778.09     6348.45    255.70 o 
   1   2  10     5330.72     5701.72    277.59 o 
   2   2  10      948.10     1300.94    206.75 o 
   3   2  10      767.24      868.19    198.08 o 
   4   2  10      138.77      206.39    186.34 o 
   5   2  10      323.25      277.98    201.66 o 
   6   2  10     1139.91     1084.18    263.31 o 
   7   2  10     2643.19     2502.64    328.00 o 
   8   2  10     1734.57     2380.97    389.75 o 
 -13   3  10     1400.70      623.52    477.08 o 
 -12   3  10     1151.48     1047.69    500.70 o 
 -11   3  10      832.08     1046.10    425.12 o 
 -10   3  10      143.05      375.00    340.49 o 
  -9   3  10       47.25       71.88    312.17 o 
  -8   3  10     1718.24     1636.00    381.54 o 
  -7   3  10     4286.71     4754.81    700.51 o 
  -6   3  10     6827.79     6677.86    532.20 o 
  -5   3  10     5098.56     5838.27    311.14 o 
  -4   3  10     2670.13     2767.52    240.05 o 
  -3   3  10     2696.90     2809.67    245.80 o 
  -2   3  10      623.08      942.01    172.25 o 
  -1   3  10      109.76      153.99    152.14 o 
   0   3  10      781.72     1029.78    194.58 o 
   1   3  10     4124.95     4576.27    301.18 o 
   2   3  10     4254.91     4488.64    282.78 o 
   3   3  10     3704.51     4034.08    281.76 o 
   4   3  10     1865.87     2129.95    246.38 o 
   5   3  10     2480.21     2368.54    261.86 o 
   6   3  10     1625.67     1512.67    353.08 o 
   7   3  10      231.66      306.38    267.28 o 
   8   3  10       16.83       48.42    275.71 o 
 -12   4  10     3454.21     3167.65    651.86 o 
 -11   4  10     5248.17     5243.57    538.25 o 
 -10   4  10     3059.34     3143.69    443.57 o 
  -9   4  10     2622.82     3756.43   1051.47 o 
  -8   4  10     1599.89     1566.56    407.74 o 
  -7   4  10     1298.91     1221.60    379.69 o 
  -6   4  10        6.35       21.60    185.91 o 
  -5   4  10     1299.57     1121.83    218.48 o 
  -4   4  10     2246.93     2673.00    463.19 o 
  -3   4  10     1640.87     1879.87    233.65 o 
  -2   4  10      629.32      770.78    214.75 o 
  -1   4  10     2517.99     2036.96    219.91 o 
   0   4  10     1210.24     1425.11    228.67 o 
   1   4  10      105.24      201.60    190.29 o 
   2   4  10       92.74      142.45    196.77 o 
   3   4  10      242.60      315.95    208.48 o 
   4   4  10       37.51      109.32    209.98 o 
   5   4  10        3.16        7.56    207.87 o 
   6   4  10       10.92        0.94    245.54 o 
   7   4  10       84.86      157.12    273.52 o 
 -12   5  10        7.79        2.83    517.71 o 
 -11   5  10      322.98      459.84    388.11 o 
 -10   5  10      683.78      445.44    422.76 o 
  -9   5  10      238.12      492.07    558.33 o 
  -8   5  10       89.17      507.69    516.76 o 
  -7   5  10      591.23      370.89    227.72 o 
  -6   5  10       13.42      140.63    206.10 o 
  -5   5  10       32.74        1.89    202.91 o 
  -4   5  10      266.18      168.98    209.63 o 
  -3   5  10       15.76      234.92    210.73 o 
  -2   5  10        0.80      149.58    214.14 o 
  -1   5  10      554.78      333.51    243.04 o 
   0   5  10      660.79      651.86    268.35 o 
   1   5  10     1770.59     2143.38    273.62 o 
   2   5  10     2418.11     2544.04    255.72 o 
   3   5  10     1618.16     1377.69    238.65 o 
   4   5  10      663.01      693.07    239.60 o 
   5   5  10      560.25      140.84    229.37 o 
   6   5  10       68.33      282.00    283.92 o 
 -12   6  10      338.34       32.12    530.93 o 
 -11   6  10     1212.26     1005.18    608.40 o 
 -10   6  10     1265.66     2027.96    431.76 o 
  -9   6  10      724.43      665.39    384.76 o 
  -8   6  10      173.15      362.37    367.54 o 
  -7   6  10       70.54      284.39    240.31 o 
  -6   6  10      988.90      885.92    246.50 o 
  -5   6  10     1957.23     1946.49    277.33 o 
  -4   6  10     4807.29     5438.18    359.49 o 
  -3   6  10     5130.52     5221.63    347.39 o 
  -2   6  10     3484.54     3842.24    347.23 o 
  -1   6  10     3948.81     4057.77    363.78 o 
   0   6  10     2223.67     2120.32    319.48 o 
   1   6  10      452.44      473.55    235.68 o 
   2   6  10      132.35      146.73    226.55 o 
   3   6  10     1188.86      722.33    280.81 o 
   4   6  10     1574.46     1473.93    264.37 o 
   5   6  10     1021.61     1058.49    308.61 o 
 -11   7  10     1141.32     1701.44    716.10 o 
 -10   7  10     2738.07     2970.20    748.22 o 
  -9   7  10     3864.93     4515.09    574.07 o 
  -8   7  10     3102.12     2978.92    541.34 o 
  -7   7  10     2363.42     2877.92    424.44 o 
  -6   7  10     1854.04     2157.79    298.72 o 
  -5   7  10      672.46      867.80    266.61 o 
  -4   7  10       25.33      114.25    239.62 o 
  -3   7  10     1194.83     1261.68    299.10 o 
  -2   7  10     2172.33     2124.17    420.51 o 
  -1   7  10      763.29     1071.29    295.77 o 
   0   7  10     1046.85     1206.28    400.40 o 
   1   7  10      761.45     1116.73    301.94 o 
   2   7  10      632.57      890.63    308.49 o 
   3   7  10      177.05      462.30    303.89 o 
   4   7  10        2.40       62.55    271.46 o 
 -10   8  10        0.03        7.56    623.52 o 
  -9   8  10      350.02      871.98    699.09 o 
  -8   8  10      849.48      128.28    304.10 o 
  -7   8  10      182.36      281.69    313.12 o 
  -6   8  10       73.29      262.17    263.35 o 
  -5   8  10      150.95      494.44    263.71 o 
  -4   8  10      158.64      130.94    273.25 o 
  -3   8  10       23.91      259.51    279.71 o 
  -2   8  10       29.60      409.44    291.84 o 
  -1   8  10      408.39      303.88    340.67 o 
   0   8  10        0.16        4.72    336.39 o 
   1   8  10      124.87       15.12    341.09 o 
   2   8  10       93.38       22.18    367.07 o 
   3   8  10      179.89      891.73    432.30 o 
  -9   9  10      255.23      481.81    709.48 o 
  -8   9  10      269.61      676.23    352.98 o 
  -7   9  10       96.77      187.51    333.84 o 
  -6   9  10        2.06      182.87    318.22 o 
  -5   9  10       52.74      316.31    365.19 o 
  -4   9  10      103.97      203.33    370.08 o 
  -3   9  10      704.82      798.55    418.51 o 
  -2   9  10     1917.76     2701.50    455.18 o 
  -1   9  10     2996.13     3312.25    478.16 o 
   0   9  10     1238.21     1476.98    438.95 o 
   1   9  10      858.69      985.96   1049.58 o 
  -8  10  10     1734.96     1905.50    610.29 o 
  -7  10  10     2384.37     3258.51    525.60 o 
  -6  10  10     2019.12     2325.60    492.19 o 
  -5  10  10     1585.00     2092.22    964.56 o 
  -4  10  10      736.96      682.47    412.81 o 
  -3  10  10      291.44      426.19    395.32 o 
  -2  10  10       28.21      356.13    390.31 o 
  -1  10  10      660.49      143.64    393.84 o 
   0 -14  11     2543.87     2299.45    694.37 o 
   1 -14  11     3843.74     3245.11    734.05 o 
   2 -14  11     2768.30     3113.80    700.04 o 
   3 -14  11     1775.72     1584.30    667.92 o 
   4 -14  11     1691.10      766.17    639.58 o 
  -3 -13  11     2257.36     2730.40    682.09 o 
  -2 -13  11     1612.40     2148.29    530.17 o 
  -1 -13  11      708.85      567.40    424.06 o 
   0 -13  11      202.06      395.19    432.85 o 
   1 -13  11        4.01      194.61    534.71 o 
   2 -13  11       41.07      226.73    521.49 o 
   3 -13  11       40.90       73.69    489.37 o 
   4 -13  11       40.11      224.84    503.54 o 
   5 -13  11        0.48       47.24    482.75 o 
   6 -13  11       13.10       45.35    512.04 o 
  -5 -12  11      428.07      419.75    431.63 o 
  -4 -12  11      597.36      680.20    643.83 o 
  -3 -12  11      207.64        4.72    389.13 o 
  -2 -12  11       21.69      256.28    373.03 o 
  -1 -12  11       39.34      124.27    399.78 o 
   0 -12  11      106.18        7.57    360.01 o 
   1 -12  11      599.93      949.44    566.83 o 
   2 -12  11     1141.37     1070.37    512.04 o 
   3 -12  11      549.84     1117.60    548.88 o 
   4 -12  11       20.92       27.40    488.42 o 
   5 -12  11      323.93      823.80    540.38 o 
   6 -12  11      154.85      205.95    514.87 o 
   7 -12  11     1096.45      827.58    565.89 o 
   8 -12  11     2824.83     2841.22   1545.56 o 
  -6 -11  11      739.63     1458.48    478.58 o 
  -5 -11  11     2019.84     2676.34    502.91 o 
  -4 -11  11     3332.51     4617.63    721.77 o 
  -3 -11  11     2065.76     1848.20    421.43 o 
  -2 -11  11     1265.84      723.63    421.47 o 
  -1 -11  11      318.03      433.61    489.37 o 
   0 -11  11      153.05      858.84    390.06 o 
   1 -11  11      621.39      306.15    368.97 o 
   2 -11  11     2081.56     2375.03    593.28 o 
   3 -11  11     5440.98     5445.37    762.39 o 
   4 -11  11     5507.45     5446.31    801.12 o 
   5 -11  11     4891.39     4402.40    731.21 o 
   6 -11  11     4108.00     3495.47    695.31 o 
   7 -11  11     1997.07     1972.39    340.76 o 
   8 -11  11      347.97       13.23    258.92 o 
  -7 -10  11      687.29      238.86    386.16 o 
  -6 -10  11      429.35      288.20    387.28 o 
  -5 -10  11       77.04       70.38    359.69 o 
  -4 -10  11      915.44      199.72    356.33 o 
  -3 -10  11     5347.26     5158.87    548.30 o 
  -2 -10  11     5062.65     4943.69    541.92 o 
  -1 -10  11     4247.76     4179.06    514.75 o 
   0 -10  11     2169.87     1940.79    427.52 o 
   1 -10  11      588.16      832.80    529.99 o 
   2 -10  11      202.48      216.34    395.84 o 
   3 -10  11       87.55       28.34    412.84 o 
   4 -10  11      511.23      425.12    480.86 o 
   5 -10  11      702.29     1204.52    565.89 o 
   6 -10  11      716.87      874.81    288.14 o 
   7 -10  11      234.44      228.65    266.25 o 
   8 -10  11      293.64      305.91    289.25 o 
   9 -10  11       51.91      279.20    292.52 o 
  -8  -9  11     1217.77      968.78    436.93 o 
  -7  -9  11      789.64     1062.51    395.06 o 
  -6  -9  11     1125.47     1734.26    411.61 o 
  -5  -9  11      960.96     1412.32    763.33 o 
  -4  -9  11      205.57       45.26    329.56 o 
  -3  -9  11      211.09       51.01    327.60 o 
  -2  -9  11        6.31       49.97    339.82 o 
  -1  -9  11       15.41      317.64    369.31 o 
   0  -9  11      585.67      468.86    354.11 o 
   1  -9  11      291.44      435.31    361.73 o 
   2  -9  11      138.08      442.96    362.96 o 
   3  -9  11     1128.40      874.81    480.86 o 
   4  -9  11     2413.28     2727.41    582.89 o 
   5  -9  11     2431.05     1927.98    295.69 o 
   6  -9  11      777.46      466.30    266.27 o 
   7  -9  11        5.01       51.33    251.18 o 
   8  -9  11       83.95       42.98    256.47 o 
   9  -9  11      594.90      551.38    309.64 o 
  -9  -8  11      242.36      212.14    336.93 o 
  -8  -8  11      176.98      490.40    440.24 o 
  -7  -8  11       92.88      175.64    361.80 o 
  -6  -8  11      125.17      229.18    351.92 o 
  -5  -8  11     1103.39      637.99    602.26 o 
  -4  -8  11      288.21      512.58    356.40 o 
  -3  -8  11     2072.00     2196.66    827.10 o 
  -2  -8  11     4305.04     4373.65    794.04 o 
  -1  -8  11     6116.83     6171.17    544.80 o 
   0  -8  11     1072.59     1030.62    367.23 o 
   1  -8  11      604.43      575.71    336.75 o 
   2  -8  11       41.61      141.86    316.63 o 
   3  -8  11       77.29      167.22    415.68 o 
   4  -8  11     1662.40     3139.31    619.74 o 
   5  -8  11     5406.66     5499.98    518.20 o 
   6  -8  11     6382.57     5685.20    422.22 o 
   7  -8  11     2179.19     2634.74    431.34 o 
   8  -8  11     1015.15     1399.57    561.68 o 
   9  -8  11      610.56      461.32    265.06 o 
  10  -8  11      289.80      433.81    271.77 o 
 -10  -7  11     1088.71     1042.93    415.20 o 
  -9  -7  11     1376.59     1379.91    371.35 o 
  -8  -7  11     3391.30     3636.19    630.13 o 
  -7  -7  11     5757.30     5946.12    752.94 o 
  -6  -7  11     3153.59     3741.87    446.36 o 
  -5  -7  11     1746.49     1449.89    360.45 o 
  -4  -7  11      469.83      255.47    303.62 o 
  -3  -7  11      136.07       58.31    289.11 o 
  -2  -7  11     2696.78     2713.35    408.17 o 
  -1  -7  11     9458.76     8535.01    601.85 o 
   0  -7  11     6021.97     6158.68    518.13 o 
   1  -7  11     6317.57     6036.94   1310.33 o 
   2  -7  11     5977.52     5712.93    551.05 o 
   3  -7  11     6320.92     5742.01    720.82 o 
   4  -7  11     1779.58     1945.76    427.96 o 
   5  -7  11       88.06      378.70    231.74 o 
   6  -7  11      155.82      240.12    243.05 o 
   7  -7  11       81.38      103.38    218.50 o 
   8  -7  11      208.82      499.68    253.71 o 
   9  -7  11      358.72      210.53    253.44 o 
  10  -7  11      440.81      990.20    299.71 o 
 -10  -6  11      255.93      193.06    322.70 o 
  -9  -6  11        0.80      205.72    293.49 o 
  -8  -6  11      565.84      222.15    303.53 o 
  -7  -6  11     2280.70     1578.04    374.97 o 
  -6  -6  11     2073.25     1895.25    380.07 o 
  -5  -6  11     3928.47     4663.28    508.26 o 
  -4  -6  11     2648.22     3776.30    632.49 o 
  -3  -6  11     3472.82     3746.35    857.81 o 
  -2  -6  11      862.12     1239.14    659.89 o 
  -1  -6  11      580.05      981.81    320.01 o 
   0  -6  11        8.03       78.97    285.92 o 
   1  -6  11      281.44       92.55    299.63 o 
   2  -6  11       93.41       60.19    310.66 o 
   3  -6  11        0.02       71.28    156.51 o 
   4  -6  11       37.10       72.67    129.96 o 
   5  -6  11     1258.65     1576.34    232.22 o 
   6  -6  11     2372.27     2587.82    267.54 o 
   7  -6  11     1041.11     1129.62    260.41 o 
   8  -6  11      638.18      228.71    235.77 o 
   9  -6  11        1.33      246.91    247.83 o 
  10  -6  11       70.79       27.93    267.71 o 
 -11  -5  11      118.27      249.13    315.56 o 
 -10  -5  11      185.89      170.24    299.61 o 
  -9  -5  11      294.35      547.01    324.28 o 
  -8  -5  11       20.72        0.94    299.44 o 
  -7  -5  11      290.82      218.23    308.41 o 
  -6  -5  11      607.80      456.95    296.59 o 
  -5  -5  11     2033.17     2106.81    371.73 o 
  -4  -5  11       83.46       10.39    264.39 o 
  -3  -5  11     1415.57     1899.59    529.04 o 
  -2  -5  11     1722.42     1383.80    320.92 o 
  -1  -5  11      877.16     1534.98    347.25 o 
   0  -5  11     4708.87     5508.01   1181.37 o 
   1  -5  11     5542.69     5749.27    513.29 o 
   2  -5  11     3135.27     2347.02    392.44 o 
   3  -5  11       55.78      247.84    164.10 o 
   4  -5  11      188.58      187.70    170.14 o 
   5  -5  11     1725.98     1190.74    229.00 o 
   6  -5  11     1010.00      901.03    230.03 o 
   7  -5  11     3665.05     3265.66    395.71 o 
   8  -5  11     4203.16     3702.36    346.41 o 
   9  -5  11     2671.95     2920.12    327.41 o 
  10  -5  11     1171.66     1076.54    295.67 o 
 -11  -4  11      237.30      208.78    396.78 o 
 -10  -4  11        0.51       84.77    287.24 o 
  -9  -4  11      786.07      308.17    282.17 o 
  -8  -4  11     1026.55     1214.84    321.15 o 
  -7  -4  11     1552.66     1751.28    350.38 o 
  -6  -4  11     3428.10     3527.53    381.39 o 
  -5  -4  11     9623.09     9559.87   1811.50 o 
  -4  -4  11     6025.77     6012.01    463.75 o 
  -3  -4  11     3668.62     3819.08    394.95 o 
  -2  -4  11      275.86      522.25    375.05 o 
  -1  -4  11       12.87      289.14    289.22 o 
   0  -4  11      671.12      283.44    229.99 o 
   1  -4  11     4234.43     3538.04    366.28 o 
   2  -4  11     9799.84     9347.79    261.90 o 
   3  -4  11     6781.46     6380.63    270.46 o 
   4  -4  11     5686.23     5532.19    314.16 o 
   5  -4  11     3020.53     3182.67    268.29 o 
   6  -4  11     3440.49     3338.98    291.79 o 
   7  -4  11      870.21     1033.59    249.69 o 
   8  -4  11       11.50        1.89    217.62 o 
   9  -4  11      239.05      474.36    260.23 o 
  10  -4  11      301.65      233.05    275.71 o 
 -11  -3  11     3471.60     3512.47    532.82 o 
 -10  -3  11     2736.04     4145.43    548.88 o 
  -9  -3  11     1337.72     1194.25    321.98 o 
  -8  -3  11     1470.51     1012.83    315.58 o 
  -7  -3  11      474.65      571.85    289.25 o 
  -6  -3  11     1052.75      777.28    437.88 o 
  -5  -3  11     4801.24     4472.83    402.27 o 
  -4  -3  11     3314.90     2855.03    377.94 o 
  -3  -3  11     1976.52     1969.54    260.48 o 
  -2  -3  11     1852.93     2154.17    266.96 o 
  -1  -3  11     1265.06     1531.05    253.91 o 
   0  -3  11      293.07      491.31    225.92 o 
   1  -3  11      299.77      303.74    169.36 o 
   2  -3  11     1610.85     1418.74    208.63 o 
   3  -3  11     1730.78     1315.07    199.36 o 
   4  -3  11      354.00      351.12    224.74 o 
   5  -3  11       41.69      116.17    212.90 o 
   6  -3  11      934.41      910.52    360.24 o 
   7  -3  11       63.16      166.02    252.16 o 
   8  -3  11      282.67      345.27    290.40 o 
   9  -3  11      592.64      343.07    310.74 o 
  10  -3  11      173.70       71.80    536.60 o 
 -12  -2  11       52.88        3.78    435.52 o 
 -11  -2  11     1033.70     1124.22    461.97 o 
 -10  -2  11     1815.56     1910.22    486.53 o 
  -9  -2  11     1447.71     1102.49    442.13 o 
  -8  -2  11     1701.41     1386.35    520.54 o 
  -7  -2  11     1835.90     2280.07    334.93 o 
  -6  -2  11      142.68      185.87    262.93 o 
  -5  -2  11      197.73      104.22    210.72 o 
  -4  -2  11      133.81       33.55    207.39 o 
  -3  -2  11       17.20      129.88    214.97 o 
  -2  -2  11      111.81       92.20    205.13 o 
  -1  -2  11      482.91      708.04    235.39 o 
   0  -2  11       92.36        2.83    213.30 o 
   1  -2  11      794.41      836.14    188.60 o 
   2  -2  11     1889.53     2014.40    378.16 o 
   3  -2  11     3228.74     3789.01    322.72 o 
   4  -2  11      705.78     1085.13    239.66 o 
   5  -2  11      168.09      170.44    289.89 o 
   6  -2  11       80.41      118.05    237.25 o 
   7  -2  11      293.49      303.56    269.26 o 
   8  -2  11      587.92      323.13    285.89 o 
   9  -2  11     2806.06     3054.34    531.76 o 
 -12  -1  11       83.68      319.32    451.58 o 
 -11  -1  11      338.05      409.06    460.08 o 
 -10  -1  11      666.93      498.81    443.07 o 
  -9  -1  11      682.47     1041.08    471.42 o 
  -8  -1  11        6.62        1.89    411.90 o 
  -7  -1  11      146.99        1.89    422.29 o 
  -6  -1  11      738.67      950.27    234.27 o 
  -5  -1  11     1874.67     1514.61    299.89 o 
  -4  -1  11     4511.40     4422.07    410.43 o 
  -3  -1  11     8237.15     8163.46    409.85 o 
  -2  -1  11     5762.67     6091.23    577.47 o 
  -1  -1  11     3732.13     3836.44    333.06 o 
   0  -1  11     1290.57     1987.18    305.72 o 
   1  -1  11       10.10      151.13    174.25 o 
   2  -1  11       50.81       80.62    202.78 o 
   3  -1  11     2463.20     2860.22    290.02 o 
   4  -1  11     2902.16     2836.33    282.89 o 
   5  -1  11     3657.64     4114.88    539.91 o 
   6  -1  11     1562.89     1814.86    363.77 o 
   7  -1  11      956.24      846.96    358.23 o 
   8  -1  11      465.81       94.06    338.21 o 
   9  -1  11        7.91        1.89    324.98 o 
 -12   0  11      556.66      545.10    474.25 o 
 -11   0  11     2101.66     1133.66    486.53 o 
 -10   0  11     3348.55     3199.77    617.85 o 
  -9   0  11     8665.54     9313.05    842.69 o 
  -8   0  11     7518.23     7364.19    578.74 o 
  -7   0  11     2848.66     2962.20    630.60 o 
  -6   0  11       34.37      132.05    308.50 o 
  -5   0  11       47.90      104.09    193.65 o 
  -4   0  11     1096.08      646.43    278.18 o 
  -3   0  11     2956.97     2474.36    383.07 o 
  -2   0  11     6312.69     6219.96    414.15 o 
  -1   0  11     8998.13     8631.31    391.34 o 
   0   0  11     4984.28     5214.78    255.75 o 
   1   0  11     3420.57     3876.56    221.99 o 
   2   0  11     2000.48     2234.54    238.70 o 
   3   0  11     1136.50     1367.15    257.99 o 
   4   0  11        6.00       89.38    194.31 o 
   5   0  11      675.79      855.62    508.26 o 
   6   0  11       94.05      163.21    314.91 o 
   7   0  11       53.56       18.89    321.45 o 
   8   0  11       74.52       81.90    334.65 o 
   9   0  11       39.43       13.23    540.38 o 
 -12   1  11      127.38      592.34    475.19 o 
 -11   1  11      336.91      380.72    496.92 o 
 -10   1  11      146.85      217.29    440.24 o 
  -9   1  11      220.21      115.18    317.31 o 
  -8   1  11     1539.85     1992.82    412.64 o 
  -7   1  11     1567.64      708.37    355.20 o 
  -6   1  11      300.82      288.74    311.18 o 
  -5   1  11      763.25     1263.57    338.69 o 
  -4   1  11     1735.80     1897.85    268.20 o 
  -3   1  11     1179.72     1226.87    303.43 o 
  -2   1  11       85.46       99.29    112.60 o 
  -1   1  11      608.28      588.65    169.85 o 
   0   1  11        8.41       39.20    154.19 o 
   1   1  11       81.38      167.39    187.15 o 
   2   1  11       51.24      272.04    179.43 o 
   3   1  11      219.10      160.27    179.86 o 
   4   1  11      682.52      699.27    213.44 o 
   5   1  11     1725.31     1333.64    275.02 o 
   6   1  11     1270.66     1125.78    317.38 o 
   7   1  11      492.46      706.01    384.97 o 
   8   1  11       16.23      307.35    351.24 o 
 -12   2  11      344.11      546.05    482.75 o 
 -11   2  11       59.02       15.12    515.82 o 
 -10   2  11        1.31      195.56    344.30 o 
  -9   2  11       91.70      218.43    337.53 o 
  -8   2  11      310.41      704.22    489.37 o 
  -7   2  11      270.15      291.90    346.97 o 
  -6   2  11        3.16      208.61    339.18 o 
  -5   2  11       73.57      202.83    328.00 o 
  -4   2  11       68.35      173.22    310.04 o 
  -3   2  11      634.54      667.95    588.56 o 
  -2   2  11     3056.77     3637.03    230.96 o 
  -1   2  11     3460.58     4467.83    289.87 o 
   0   2  11     2757.20     2769.08    232.55 o 
   1   2  11     1457.26     1401.25    226.48 o 
   2   2  11       59.81      314.04    196.25 o 
   3   2  11      122.56      137.47    190.59 o 
   4   2  11      965.77     1251.33    227.40 o 
   5   2  11     1859.84     2407.20    348.67 o 
   6   2  11     3196.24     3330.15    351.63 o 
   7   2  11     3260.87     3638.56    375.97 o 
 -12   3  11        7.37        6.61    512.04 o 
 -11   3  11       14.65       55.74    500.70 o 
 -10   3  11      452.54       77.90    346.64 o 
  -9   3  11     1314.79     1095.11    413.75 o 
  -8   3  11     3716.50     4297.77   1304.19 o 
  -7   3  11     5972.90     6511.44   1147.84 o 
  -6   3  11     8361.15     9868.37    665.76 o 
  -5   3  11     4935.86     5168.58   1009.43 o 
  -4   3  11     1081.45      994.37    591.39 o 
  -3   3  11      210.96      295.49    198.72 o 
  -2   3  11      211.80      180.82    197.62 o 
  -1   3  11     1775.86     1453.72    197.52 o 
   0   3  11     5371.66     5869.97    323.37 o 
   1   3  11     6398.28     6607.53    357.35 o 
   2   3  11     4281.50     3894.56    440.03 o 
   3   3  11     1988.73     2124.69    256.98 o 
   4   3  11     2177.14     2072.90    310.93 o 
   5   3  11      697.67      699.92    243.22 o 
   6   3  11       23.10      219.46    266.21 o 
   7   3  11      255.60      296.26    292.41 o 
 -12   4  11     2710.55     2532.80    654.69 o 
 -11   4  11     1715.20     2143.57    618.79 o 
 -10   4  11      727.92      650.38    393.57 o 
  -9   4  11      464.13      608.48    384.27 o 
  -8   4  11       10.16      383.13    378.55 o 
  -7   4  11      316.64      417.41    364.00 o 
  -6   4  11     2132.25     2049.07    434.45 o 
  -5   4  11     2997.52     2342.07    527.15 o 
  -4   4  11     1769.35     2100.79    259.63 o 
  -3   4  11      334.30      362.50    213.05 o 
  -2   4  11      423.28      540.99    222.11 o 
  -1   4  11      375.10      329.39    239.62 o 
   0   4  11       93.15      193.48    205.79 o 
   1   4  11      281.37      396.75    226.95 o 
   2   4  11       54.58      146.51    217.54 o 
   3   4  11        3.18       74.04    212.07 o 
   4   4  11       43.02       88.56    217.80 o 
   5   4  11      122.62      428.48    245.34 o 
   6   4  11       86.64      326.15    283.36 o 
 -11   5  11      862.57     1550.29    627.29 o 
 -10   5  11      536.44     1068.48    650.91 o 
  -9   5  11       88.47       16.06    359.94 o 
  -8   5  11        0.46       25.11    375.29 o 
  -7   5  11       48.42      190.28    352.15 o 
  -6   5  11      122.59      578.78    382.69 o 
  -5   5  11      173.80      390.97    359.59 o 
  -4   5  11        0.69       45.72    220.30 o 
  -3   5  11      174.54      162.94    219.81 o 
  -2   5  11      281.05      235.22    226.94 o 
  -1   5  11     1190.83     1122.46    275.56 o 
   0   5  11     1174.24      894.82    286.24 o 
   1   5  11     2324.73     1969.47    282.49 o 
   2   5  11     1526.78     1503.77    284.66 o 
   3   5  11      588.23      485.85    261.30 o 
   4   5  11       48.93      306.82    224.25 o 
   5   5  11        3.29      297.35    247.39 o 
 -11   6  11      933.97      806.79    649.02 o 
 -10   6  11      366.13      962.67    636.74 o 
  -9   6  11       69.75        0.94    613.12 o 
  -8   6  11        3.95        1.89    374.76 o 
  -7   6  11      449.59      552.15    392.77 o 
  -6   6  11     2342.17     2700.89    497.68 o 
  -5   6  11     3306.24     3560.04    332.93 o 
  -4   6  11     3398.97     3366.11    444.12 o 
  -3   6  11     1605.59     2036.86    390.67 o 
  -2   6  11      882.64      508.61    277.09 o 
  -1   6  11      536.07      549.54    274.38 o 
   0   6  11       45.48      168.20    268.40 o 
   1   6  11      278.05      402.49    277.35 o 
   2   6  11     1150.00     1188.52    272.05 o 
   3   6  11     2367.98     2040.18    363.62 o 
   4   6  11     1249.68     1517.98    348.17 o 
 -10   7  11     2960.50     2375.03    800.18 o 
  -9   7  11     1854.51     2367.47    750.11 o 
  -8   7  11      425.82      589.51    678.31 o 
  -7   7  11      159.74        7.56    650.91 o 
  -6   7  11        6.98      118.09    700.04 o 
  -5   7  11      195.31      264.79    258.96 o 
  -4   7  11     1194.72     1431.10    293.96 o 
  -3   7  11     2989.62     3916.38    411.84 o 
  -2   7  11     2671.21     2398.03    479.72 o 
  -1   7  11      721.74     1277.13    388.50 o 
   0   7  11      650.66      389.83    363.26 o 
   1   7  11      327.09      496.46    364.06 o 
   2   7  11       74.98       10.39    359.06 o 
   3   7  11       41.74      320.86    387.41 o 
  -9   8  11      706.62     1042.03    758.61 o 
  -8   8  11      520.43       20.78    651.86 o 
  -7   8  11       27.55       19.84    683.98 o 
  -6   8  11       31.45        4.72    302.02 o 
  -5   8  11      117.06      275.52    326.61 o 
  -4   8  11        0.09      120.30    369.95 o 
  -3   8  11      238.17      254.24    348.34 o 
  -2   8  11      123.84      470.29    484.17 o 
  -1   8  11       37.77      376.85    361.36 o 
   0   8  11       81.78      499.68    542.27 o 
   1   8  11      103.97       17.10    378.15 o 
  -7   9  11       22.07      124.70    789.79 o 
  -6   9  11      268.78      186.25    377.75 o 
  -5   9  11      473.75      350.51    381.26 o 
  -4   9  11      844.75      627.68    391.30 o 
  -3   9  11     1879.88     1284.83    737.35 o 
  -2   9  11     2011.54     2320.71    460.11 o 
  -1   9  11     1378.02     1581.87    444.90 o 
  -2 -13  12      505.19      287.23    429.19 o 
  -1 -13  12        7.41        8.50    375.06 o 
   0 -13  12      452.74      692.48    569.67 o 
   1 -13  12     1319.01     2298.50    681.14 o 
   2 -13  12      599.77     1063.76    569.67 o 
   3 -13  12       56.05      376.94    560.22 o 
   4 -13  12       15.17       13.23    445.91 o 
   5 -13  12       21.33      276.80    541.32 o 
  -4 -12  12       26.65       45.89    385.17 o 
  -3 -12  12       42.90      305.72    418.59 o 
  -2 -12  12       32.51        4.72    385.93 o 
  -1 -12  12      266.84      386.21    405.98 o 
   0 -12  12      770.84      412.70    508.73 o 
   1 -12  12     1507.52     1106.27    561.16 o 
   2 -12  12      340.08     1052.42    580.06 o 
   3 -12  12       14.72       15.12    478.03 o 
   4 -12  12      321.37       11.34    461.97 o 
   5 -12  12      929.45     1082.65    556.44 o 
   6 -12  12     1126.55      775.62    547.94 o 
  -5 -11  12     2761.07     2852.53    536.56 o 
  -4 -11  12     2744.91     2392.69    495.20 o 
  -3 -11  12      745.80      825.43    436.22 o 
  -2 -11  12        8.36       52.02    397.58 o 
  -1 -11  12      594.57      502.82    394.03 o 
   0 -11  12     1091.25      650.27    572.50 o 
   1 -11  12     3793.77     2824.71    618.79 o 
   2 -11  12     4096.21     4712.27    743.49 o 
   3 -11  12     5048.88     3774.16    729.32 o 
   4 -11  12     3124.01     3131.75    676.42 o 
   5 -11  12     2098.73     3010.82    662.25 o 
   6 -11  12      826.52      970.23    612.18 o 
   7 -11  12       80.11       16.06    484.64 o 
  -7 -10  12       43.36       10.39    490.31 o 
  -6 -10  12      674.99      798.61    869.14 o 
  -5 -10  12     2231.17     2682.18    481.64 o 
  -4 -10  12     2536.43     2171.02    481.70 o 
  -3 -10  12     4001.17     3661.31    796.87 o 
  -2 -10  12     1923.92     1351.74    573.92 o 
  -1 -10  12     1916.01     2074.97    486.28 o 
   0 -10  12      322.20      674.08    397.79 o 
   1 -10  12       42.13        6.61    346.04 o 
   2 -10  12      634.84      120.92    426.07 o 
   3 -10  12     1097.60      888.98    527.15 o 
   4 -10  12      515.72      409.06    468.58 o 
   5 -10  12      328.67      119.03    475.19 o 
   6 -10  12      223.97      522.43    533.77 o 
   7 -10  12      170.30      841.75    572.50 o 
   8 -10  12       42.06       11.34    506.37 o 
  -7  -9  12      415.97      877.15    394.42 o 
  -6  -9  12      108.54      600.27    518.18 o 
  -5  -9  12       73.02      418.03    401.51 o 
  -4  -9  12       28.04      186.52    340.28 o 
  -3  -9  12       53.33       36.84    344.79 o 
  -2  -9  12      108.91      152.78    360.04 o 
  -1  -9  12       30.99       93.97    359.24 o 
   0  -9  12      911.22      926.81    410.05 o 
   1  -9  12       78.98      196.41    338.33 o 
   2  -9  12        7.06        0.94    430.79 o 
   3  -9  12      494.91      512.98    483.70 o 
   4  -9  12     1563.17     1306.55    556.44 o 
   5  -9  12      481.07        9.45    470.47 o 
   6  -9  12       17.33      180.44    490.31 o 
   7  -9  12      425.83       54.79    488.42 o 
   8  -9  12      969.20     1165.93    398.00 o 
  -8  -8  12       68.03      234.07    353.14 o 
  -7  -8  12      161.08      199.38    363.47 o 
  -6  -8  12      689.38      524.79    360.53 o 
  -5  -8  12     1093.62      894.06    385.63 o 
  -4  -8  12      820.04      437.20    501.17 o 
  -3  -8  12     3131.36     2555.60    693.42 o 
  -2  -8  12     6373.77     6311.71    640.52 o 
  -1  -8  12     2301.08     2555.88    455.69 o 
   0  -8  12      178.46       13.23    308.26 o 
   1  -8  12      482.44      422.56    367.95 o 
   2  -8  12     1161.93     1006.13    509.20 o 
   3  -8  12     2593.29     2405.26    569.67 o 
   4  -8  12     6587.59     5776.96    783.17 o 
   5  -8  12     6018.16     4665.03    747.27 o 
   6  -8  12     3593.75     3434.06    674.53 o 
   7  -8  12      971.15     1037.64    288.71 o 
   8  -8  12      237.77      355.51    254.81 o 
   9  -8  12       18.90       28.50    255.69 o 
  -9  -7  12     2780.59     2816.47    457.68 o 
  -8  -7  12     3461.42     3931.14    483.31 o 
  -7  -7  12      904.72      251.48    351.19 o 
  -6  -7  12      112.55      253.21    332.75 o 
  -5  -7  12       63.43       74.86    312.34 o 
  -4  -7  12      579.53      399.16    328.90 o 
  -3  -7  12     2981.20     3061.47    532.82 o 
  -2  -7  12     5702.80     6110.81    533.78 o 
  -1  -7  12     5968.87     7043.51    809.63 o 
   0  -7  12     5317.84     5505.46   1281.04 o 
   1  -7  12     4240.36     4218.61    522.65 o 
   2  -7  12     2192.05     3570.10    608.40 o 
   3  -7  12      593.74     1193.18    538.49 o 
   4  -7  12       41.90        5.67    437.41 o 
   5  -7  12      398.39      239.01    486.53 o 
   6  -7  12     1549.51     1851.40    307.17 o 
   7  -7  12      634.75      695.10    247.55 o 
   8  -7  12      337.27      258.39    255.25 o 
   9  -7  12      316.16      421.15    264.17 o 
 -10  -6  12      249.55      166.72    348.69 o 
  -9  -6  12      701.51      425.72    432.21 o 
  -8  -6  12     1800.58     2088.64    410.67 o 
  -7  -6  12     1676.14     2058.79    412.82 o 
  -6  -6  12     1774.91     2340.79    854.50 o 
  -5  -6  12     1810.23     1480.06    361.14 o 
  -4  -6  12     2390.56     2809.49    426.62 o 
  -3  -6  12       64.33       23.62    278.14 o 
  -2  -6  12      219.10      239.99    312.55 o 
  -1  -6  12        2.10       34.30    298.69 o 
   0  -6  12       30.52       14.25    312.83 o 
   1  -6  12        9.68      294.17    329.24 o 
   2  -6  12      193.63       13.23    416.62 o 
   3  -6  12      472.05      582.89    481.81 o 
   4  -6  12      339.69        5.67    424.18 o 
   5  -6  12     1734.48     1716.56    570.61 o 
   6  -6  12     2223.99     2313.99    289.76 o 
   7  -6  12       69.85      181.37    229.47 o 
   8  -6  12      122.18      229.61    245.75 o 
   9  -6  12      364.97      284.83    252.02 o 
 -10  -5  12        6.79        2.83    289.23 o 
  -9  -5  12        0.06      114.42    317.72 o 
  -8  -5  12       40.09       16.60    291.25 o 
  -7  -5  12      554.67      333.89    314.59 o 
  -6  -5  12      665.73      508.32    325.70 o 
  -5  -5  12      350.73       99.11    293.30 o 
  -4  -5  12       10.60      108.58    295.03 o 
  -3  -5  12     2012.99     2299.35    370.66 o 
  -2  -5  12     1286.82     1061.94    378.16 o 
  -1  -5  12     2164.16     3465.92    445.33 o 
   0  -5  12     2825.95     2919.30    462.44 o 
   1  -5  12     1360.80     1373.81    363.41 o 
   2  -5  12      144.15        4.72    373.16 o 
   3  -5  12      186.57      198.39    436.46 o 
   4  -5  12      336.85        0.00    467.64 o 
   5  -5  12     1697.04     1205.09    231.76 o 
   6  -5  12     2414.24     2312.79    280.05 o 
   7  -5  12     4066.74     3682.21    349.31 o 
   8  -5  12     2568.62     2545.10    312.82 o 
   9  -5  12     1355.97     1406.33    310.38 o 
 -11  -4  12       69.73        0.00    411.90 o 
 -10  -4  12      509.82       57.63    420.40 o 
  -9  -4  12     1701.44     1307.03    382.77 o 
  -8  -4  12     1164.23     1050.41    354.00 o 
  -7  -4  12     3866.19     4491.05    430.78 o 
  -6  -4  12     3728.58     3977.54    430.91 o 
  -5  -4  12     3868.76     3984.73    428.22 o 
  -4  -4  12       12.68      190.66    295.69 o 
  -3  -4  12      199.74       26.45    292.58 o 
  -2  -4  12      543.12      642.78    319.29 o 
  -1  -4  12     2298.91     1854.24    406.23 o 
   0  -4  12     6776.06     7067.23    510.76 o 
   1  -4  12    12725.92    13131.60    703.87 o 
   2  -4  12    10113.07    10025.93    579.38 o 
   3  -4  12     5318.92     3669.29    647.13 o 
   4  -4  12     1963.78     2046.45    216.68 o 
   5  -4  12      105.46      192.57    207.76 o 
   6  -4  12       23.53       87.15    208.22 o 
   7  -4  12      233.54      199.66    233.10 o 
   8  -4  12      618.66      643.54    267.72 o 
   9  -4  12      437.18      322.73    257.07 o 
 -11  -3  12     1379.80     2085.00    520.54 o 
 -10  -3  12      391.07      222.01    451.58 o 
  -9  -3  12        3.59        3.78    422.29 o 
  -8  -3  12       24.46       41.10    290.81 o 
  -7  -3  12      549.83      389.11    394.89 o 
  -6  -3  12     3224.69     2539.61    357.58 o 
  -5  -3  12     9337.00     8986.33    512.43 o 
  -4  -3  12     2597.99     2294.56    349.98 o 
  -3  -3  12      367.41      687.09    248.12 o 
  -2  -3  12       22.86      145.69    231.17 o 
  -1  -3  12        9.80       25.67    229.01 o 
   0  -3  12      857.04      514.10    263.02 o 
   1  -3  12     1151.78      830.80    301.18 o 
   2  -3  12      996.35      679.06    303.53 o 
   3  -3  12      340.73      276.39    217.23 o 
   4  -3  12        5.14      195.01    257.06 o 
   5  -3  12       38.92      284.82    251.97 o 
   6  -3  12      197.33      268.08    270.51 o 
   7  -3  12       63.77       69.57    269.23 o 
   8  -3  12      322.70      329.66    297.83 o 
   9  -3  12      298.81      145.78    307.78 o 
 -11  -2  12     1686.04     1190.35    499.76 o 
 -10  -2  12     1372.58     1325.44    536.60 o 
  -9  -2  12      678.94      610.29    500.70 o 
  -8  -2  12      522.44       98.25    460.08 o 
  -7  -2  12      557.36      375.05    483.70 o 
  -6  -2  12      246.43      165.12    274.63 o 
  -5  -2  12       85.72      205.76    222.67 o 
  -4  -2  12      124.73      247.51    228.89 o 
  -3  -2  12      133.35      359.19    238.85 o 
  -2  -2  12      511.22      481.47    244.51 o 
  -1  -2  12      100.29      419.22    243.35 o 
   0  -2  12      110.41      125.06    234.51 o 
   1  -2  12      541.80      662.51    251.04 o 
   2  -2  12     1651.18     1868.15    342.47 o 
   3  -2  12     1149.74     1209.87    260.31 o 
   4  -2  12       29.73      255.55    287.44 o 
   5  -2  12      228.45      303.39    293.06 o 
   6  -2  12      823.96      716.10    343.87 o 
   7  -2  12      700.50     1197.17    506.37 o 
   8  -2  12     1804.12     2188.45    761.44 o 
 -11  -1  12      304.94      174.77    469.53 o 
 -10  -1  12      185.24       49.13    466.69 o 
  -9  -1  12       91.25        3.78    449.69 o 
  -8  -1  12      177.63      498.81    472.36 o 
  -7  -1  12      950.34      320.26    477.08 o 
  -6  -1  12     3740.88     3620.70    451.25 o 
  -5  -1  12     3852.10     4056.84    342.41 o 
  -4  -1  12     4102.76     3575.43    370.16 o 
  -3  -1  12     5067.56     5619.88    374.91 o 
  -2  -1  12     1995.87     2438.49    306.94 o 
  -1  -1  12       89.29       40.36    227.84 o 
   0  -1  12      637.88      383.24    251.07 o 
   1  -1  12     1140.79     1118.00    310.52 o 
   2  -1  12     3158.58     3816.07    353.75 o 
   3  -1  12     5002.24     4817.15    352.18 o 
   4  -1  12     4255.50     4657.57    657.53 o 
   5  -1  12     1593.58     1524.66    369.49 o 
   6  -1  12      566.35      362.27    341.22 o 
   7  -1  12       82.81       88.92    348.38 o 
   8  -1  12        0.07      108.62    353.06 o 
 -11   0  12     2536.39     2644.27    658.47 o 
 -10   0  12     3130.99     3223.39    601.79 o 
  -9   0  12     3394.92     3846.90    644.30 o 
  -8   0  12     1137.13      938.95    373.09 o 
  -7   0  12       14.98        0.00    334.79 o 
  -6   0  12      764.58      507.66    326.44 o 
  -5   0  12      657.10      429.87    334.34 o 
  -4   0  12     3709.91     3792.81    336.10 o 
  -3   0  12     7450.93     6949.00    549.60 o 
  -2   0  12     7416.55     6853.94    418.71 o 
  -1   0  12     2538.90     2651.13    317.18 o 
   0   0  12     1671.97     2009.88    307.22 o 
   1   0  12     1143.00     1093.14    212.43 o 
   2   0  12      126.54      120.32    191.67 o 
   3   0  12      134.87       42.71    196.83 o 
   4   0  12      875.45      786.49    574.39 o 
   5   0  12      433.51        8.50    291.46 o 
   6   0  12      219.30      230.16    328.66 o 
   7   0  12       94.04      459.74    379.40 o 
   8   0  12       32.51      250.35    552.66 o 
 -11   1  12        2.73       15.12    485.59 o 
 -10   1  12      343.19      138.87    509.20 o 
  -9   1  12     1257.70     1191.38    400.94 o 
  -8   1  12     1557.28     1503.05    701.45 o 
  -7   1  12     1316.22      902.30    356.89 o 
  -6   1  12      383.27      133.52    329.69 o 
  -5   1  12      131.87       46.27    328.97 o 
  -4   1  12        0.50       44.35    321.40 o 
  -3   1  12       66.02      102.03    316.90 o 
  -2   1  12      520.52      284.21    230.65 o 
  -1   1  12       41.52      121.21    250.07 o 
   0   1  12       10.31        3.78    264.04 o 
   1   1  12      278.27      500.31    219.81 o 
   2   1  12      368.25      392.48    217.20 o 
   3   1  12      981.53     1297.43    243.71 o 
   4   1  12      482.51      703.13    220.60 o 
   5   1  12      298.26      434.73    255.95 o 
   6   1  12      112.58       34.01    291.05 o 
   7   1  12       52.76      217.98    291.96 o 
 -11   2  12       23.81      266.41    527.15 o 
 -10   2  12       28.77      341.04    575.33 o 
  -9   2  12      398.89      639.92    399.41 o 
  -8   2  12      489.96      680.09    425.60 o 
  -7   2  12       25.21       89.71    354.47 o 
  -6   2  12      877.21      707.93    392.76 o 
  -5   2  12     1872.52     2099.83    953.70 o 
  -4   2  12     2367.36     3090.49    549.35 o 
  -3   2  12     2961.96     3097.47    459.61 o 
  -2   2  12     2024.58     2131.15    408.87 o 
  -1   2  12     1973.01     2326.83    308.93 o 
   0   2  12      931.27     1028.32    221.42 o 
   1   2  12        8.44       84.66    205.01 o 
   2   2  12      270.74      388.92    216.86 o 
   3   2  12      982.56     1084.73    246.87 o 
   4   2  12     1886.77     1982.42    270.25 o 
   5   2  12     3695.59     4123.98    377.57 o 
   6   2  12     3658.55     3567.87    385.35 o 
 -11   3  12      707.71     1311.27    625.40 o 
 -10   3  12     1237.57     1192.24    646.19 o 
  -9   3  12     2422.42     2689.62    701.93 o 
  -8   3  12     2930.55     3806.43    514.88 o 
  -7   3  12     2458.02     3784.67    504.54 o 
  -6   3  12     1010.95     1664.83    411.23 o 
  -5   3  12      303.34      629.52    382.99 o 
  -4   3  12        1.31      141.91    351.77 o 
  -3   3  12      206.13      284.87    366.55 o 
  -2   3  12     1695.73     1551.47    587.62 o 
  -1   3  12     4678.69     4850.61    429.63 o 
   0   3  12     5268.40     5699.93    331.60 o 
   1   3  12     2828.95     2971.35    480.66 o 
   2   3  12      964.67      654.27    248.05 o 
   3   3  12      168.53      161.76    229.81 o 
   4   3  12      446.84      460.82    256.28 o 
   5   3  12       28.80       97.78    258.59 o 
   6   3  12      238.92      408.42    294.28 o 
 -11   4  12      255.43     1051.47    625.40 o 
 -10   4  12        2.56      107.70    570.61 o 
  -9   4  12       26.64        8.50    564.94 o 
  -8   4  12      435.29      275.67    389.94 o 
  -7   4  12     1872.95     2138.02    456.79 o 
  -6   4  12     1959.52     2131.46    453.65 o 
  -5   4  12     1553.62     1099.31    409.72 o 
  -4   4  12      308.10      325.97    372.60 o 
  -3   4  12       16.04       61.41    340.59 o 
  -2   4  12      289.81      372.67    391.78 o 
  -1   4  12        0.51      176.82    250.95 o 
   0   4  12      195.05      270.52    257.14 o 
   1   4  12      247.30      233.88    231.82 o 
   2   4  12        6.56      131.38    227.99 o 
   3   4  12       38.17      188.93    252.42 o 
   4   4  12       45.08      203.45    253.35 o 
   5   4  12      172.15      364.18    312.96 o 
 -10   5  12       58.70       49.13    605.57 o 
  -9   5  12       12.29      220.12    644.30 o 
  -8   5  12        5.15       69.91    641.47 o 
  -7   5  12       31.31        4.72    616.90 o 
  -6   5  12      246.82      571.34    493.14 o 
  -5   5  12      204.06       89.06    389.02 o 
  -4   5  12       75.74       48.18    345.05 o 
  -3   5  12        5.30      287.81    392.07 o 
  -2   5  12      310.20      196.88    255.46 o 
  -1   5  12     1042.20     1160.57    295.30 o 
   0   5  12     1409.73     1571.49    314.65 o 
   1   5  12     1489.32     1108.83    365.12 o 
   2   5  12      334.00      331.52    296.50 o 
   3   5  12       15.82      102.94    289.68 o 
   4   5  12       51.31      287.68    296.19 o 
 -10   6  12       44.51        3.78    634.85 o 
  -9   6  12      198.83       13.23    639.58 o 
  -8   6  12      689.86      893.71    723.66 o 
  -7   6  12     1114.22     1401.02    785.06 o 
  -6   6  12     2264.68     1688.22    744.44 o 
  -5   6  12     2381.17     2857.78    777.50 o 
  -4   6  12     1255.12      686.81    751.05 o 
  -2   6  12      117.11      543.07    350.87 o 
  -1   6  12      455.48      400.30    343.85 o 
   0   6  12     1109.86      633.41    374.36 o 
   1   6  12     1738.40     1298.35    397.29 o 
   2   6  12     1855.45     1985.06    454.45 o 
   3   6  12     1776.84      900.32    582.89 o 
  -9   7  12      273.17      427.96    751.05 o 
  -8   7  12       48.62        5.67    728.38 o 
  -7   7  12       52.44      615.01    764.28 o 
  -6   7  12      688.79      598.01    794.51 o 
  -5   7  12     1151.45     2311.73    850.25 o 
  -3   7  12     1848.41     2204.24    404.49 o 
  -2   7  12      586.23      838.99    375.17 o 
  -1   7  12      106.67        8.50    348.78 o 
   0   7  12      164.02        0.94    347.00 o 
   1   7  12       54.87      362.77    389.22 o 
  -7   8  12        1.22       10.39    758.61 o 
  -6   8  12        6.82        3.78    693.42 o 
  -3   8  12       87.43      173.32    375.94 o 
  -2   8  12       11.59      190.15    386.02 o 
  -1   8  12       49.21      231.21    389.69 o 
  -2 -12  13      133.32      187.55    425.51 o 
  -1 -12  13      149.59      339.63    460.55 o 
   0 -12  13      532.77     1259.31    611.23 o 
   1 -12  13      842.05      615.01    555.50 o 
   2 -12  13       68.35       30.23    470.47 o 
   3 -12  13      372.68        4.72    517.71 o 
   4 -12  13      666.20      261.69    530.93 o 
   5 -12  13      751.89      918.27    594.23 o 
  -4 -11  13      174.49        0.94    384.38 o 
  -3 -11  13       50.34        3.78    395.69 o 
  -2 -11  13      541.77      105.80    400.63 o 
  -1 -11  13     2419.73     2301.91    507.62 o 
   0 -11  13     4774.73     4992.00    737.83 o 
   1 -11  13     6932.83     5003.24    833.24 o 
   2 -11  13     5092.27     5399.08    829.46 o 
   3 -11  13     1806.58     1938.57    568.72 o 
   4 -11  13      503.28        4.72    485.59 o 
   5 -11  13        3.21      144.54    525.26 o 
   6 -11  13      167.12      314.59    573.45 o 
  -6 -10  13     2010.08     2181.36    687.76 o 
  -5 -10  13     2309.27     2586.12    501.97 o 
  -4 -10  13     1814.01     2087.29    472.59 o 
  -3 -10  13     1588.04     2378.11    648.55 o 
  -2 -10  13      483.58      593.52    416.85 o 
  -1 -10  13        1.30       37.79    374.04 o 
   0 -10  13      183.33       86.90    363.34 o 
   1 -10  13      456.27        3.78    461.02 o 
   2 -10  13      796.22      882.37    562.11 o 
   3 -10  13      901.41      792.62    511.09 o 
   4 -10  13      506.88       11.34    470.47 o 
   5 -10  13        9.23       20.78    444.96 o 
   6 -10  13        8.12       81.25    529.99 o 
   7 -10  13        2.23       13.23    554.55 o 
  -7  -9  13       11.06      312.68    363.24 o 
  -6  -9  13       35.30       36.09    379.05 o 
  -5  -9  13       37.74        1.89    377.82 o 
  -4  -9  13      614.34     1155.63    411.16 o 
  -3  -9  13      254.61      623.54    550.77 o 
  -2  -9  13       24.76      141.97    364.89 o 
  -1  -9  13      440.60      653.00    415.61 o 
   0  -9  13      451.65       87.86    368.20 o 
   1  -9  13      355.35      492.20    482.75 o 
   2  -9  13       36.89        4.72    444.96 o 
   3  -9  13      282.14      277.75    494.09 o 
   4  -9  13       44.95        1.89    425.12 o 
   5  -9  13      547.24       86.91    508.26 o 
   6  -9  13     1003.03     1093.99    594.23 o 
   7  -9  13     1512.40      982.51    608.40 o 
  -8  -8  13      156.93       17.95    491.25 o 
  -7  -8  13     1324.00     1763.38    438.07 o 
  -6  -8  13     1200.87     2050.91    465.81 o 
  -5  -8  13     1276.69     1512.75    413.28 o 
  -4  -8  13     1093.08     1197.28    402.67 o 
  -3  -8  13     2455.99     2022.82   1022.19 o 
  -2  -8  13      924.95      806.02    399.04 o 
  -1  -8  13       17.11      157.53    357.77 o 
   0  -8  13     1150.00      854.35    739.24 o 
   1  -8  13     3126.51     2670.78    479.18 o 
   2  -8  13     3544.73     4347.60    700.04 o 
   3  -8  13     4357.11     5173.29    823.80 o 
   4  -8  13     3926.17     4859.64    759.56 o 
   5  -8  13     2961.13     2789.76    676.42 o 
   6  -8  13     1033.03      936.22    560.22 o 
   7  -8  13       91.56      256.96    528.10 o 
   8  -8  13       13.33        4.72    522.43 o 
  -8  -7  13      679.81     1146.51    412.43 o 
  -7  -7  13        3.70       36.16    356.30 o 
  -6  -7  13      198.69      287.42    348.12 o 
  -5  -7  13     1055.92     1325.93    411.46 o 
  -4  -7  13     2309.88     1669.03    748.22 o 
  -3  -7  13     5196.38     6078.29    583.84 o 
  -2  -7  13     2805.76     2639.39    454.48 o 
  -1  -7  13     1490.61     2053.52    446.53 o 
   0  -7  13      472.47      769.56    390.80 o 
   1  -7  13      422.48      421.23    365.99 o 
   2  -7  13      229.64      251.30    471.42 o 
   3  -7  13      212.46       14.17    435.52 o 
   4  -7  13     1283.10      828.52    626.35 o 
   5  -7  13     1452.61     1500.22    577.22 o 
   6  -7  13     1203.18     1808.19    656.58 o 
   7  -7  13      120.51      894.65    584.78 o 
   8  -7  13       10.21        0.94    498.81 o 
  -9  -6  13     2237.36     1838.19    401.05 o 
  -8  -6  13     1998.16     2246.56    441.22 o 
  -7  -6  13     1468.20     1106.63    562.58 o 
  -6  -6  13      575.83      246.21    326.45 o 
  -5  -6  13       80.64       89.15    321.76 o 
  -4  -6  13      252.39      406.21    350.49 o 
  -3  -6  13      179.03       42.51    321.58 o 
  -2  -6  13      802.85      358.98    341.88 o 
  -1  -6  13      752.48      566.05    475.19 o 
   0  -6  13        5.01       43.35    352.65 o 
   1  -6  13       45.11       66.62    338.50 o 
   2  -6  13      288.24      187.05    463.86 o 
   3  -6  13      208.08       34.01    454.41 o 
   4  -6  13      276.74        6.61    428.90 o 
   5  -6  13      658.29      522.43    539.44 o 
   6  -6  13      227.66      239.96    512.04 o 
   7  -6  13      442.95      265.47    536.60 o 
   8  -6  13      944.95     1130.83    597.06 o 
  -9  -5  13      142.54       29.29    305.39 o 
  -8  -5  13       89.69        7.56    323.76 o 
  -7  -5  13      124.64       71.01    305.06 o 
  -6  -5  13       36.14       48.18    287.02 o 
  -5  -5  13      451.54      675.57    336.85 o 
  -4  -5  13      651.41      602.22    334.78 o 
  -3  -5  13      722.69     1008.12    411.43 o 
  -2  -5  13      311.98      218.41    303.26 o 
  -1  -5  13     1716.88     2348.09    819.07 o 
   0  -5  13      746.70      702.77    364.69 o 
   1  -5  13        8.72      147.98    349.50 o 
   2  -5  13      451.27      539.44    463.86 o 
   3  -5  13     1019.34      639.58    505.43 o 
   4  -5  13     1621.45      514.87    487.48 o 
   5  -5  13     2577.59     2246.54    638.63 o 
   6  -5  13     3941.52     4191.72    759.56 o 
   7  -5  13     2604.77     3370.76    697.20 o 
   8  -5  13     1020.28      790.12    292.06 o 
 -10  -4  13     1260.12     1435.03    534.71 o 
  -9  -4  13      942.85       63.30    465.75 o 
  -8  -4  13      567.80      608.72    329.47 o 
  -7  -4  13     1198.46     1348.73    361.20 o 
  -6  -4  13      543.96      349.10    330.48 o 
  -5  -4  13      141.76        2.83    276.88 o 
  -4  -4  13     1482.63     1178.20    343.86 o 
  -3  -4  13     3247.81     3106.93    444.77 o 
  -2  -4  13     5082.02     5353.31    814.35 o 
  -1  -4  13     5705.12     5629.20    814.35 o 
   0  -4  13     6747.85     7212.80    446.58 o 
   1  -4  13     6229.68     6343.77    503.32 o 
   2  -4  13     2006.97     2302.04    380.28 o 
   3  -4  13      238.13       55.74    451.58 o 
   4  -4  13        4.56       13.23    424.18 o 
   5  -4  13      847.64      380.72    506.37 o 
   6  -4  13     1614.50     1340.56    610.29 o 
   7  -4  13     1091.48      743.83    266.65 o 
   8  -4  13     1144.62      917.35    324.26 o 
 -10  -3  13      162.53      423.23    505.43 o 
  -9  -3  13      147.44       85.02    465.75 o 
  -8  -3  13      674.79     1105.32    508.26 o 
  -7  -3  13     1860.71     1267.81    559.27 o 
  -6  -3  13     3141.00     2606.00    401.13 o 
  -5  -3  13     4412.41     4100.70    452.74 o 
  -4  -3  13     1647.26     1632.95    373.73 o 
  -3  -3  13      451.84      708.85    270.22 o 
  -2  -3  13       42.43      148.46    234.36 o 
  -1  -3  13        1.03      151.02    241.98 o 
   0  -3  13      711.41      793.39    281.22 o 
   1  -3  13      513.43      411.67    313.19 o 
   2  -3  13      352.40      252.53    289.89 o 
   3  -3  13        1.64       12.28    405.29 o 
   4  -3  13        0.08        9.45    461.02 o 
   5  -3  13      149.13        9.45    480.86 o 
   6  -3  13        5.29      208.28    337.29 o 
   7  -3  13      287.58      445.56    359.17 o 
   8  -3  13      154.29      256.96    545.10 o 
 -10  -2  13      585.59      506.37    502.59 o 
  -9  -2  13      186.02      436.46    524.32 o 
  -8  -2  13       26.54      124.70    503.54 o 
  -7  -2  13       37.63        0.94    495.98 o 
  -6  -2  13       65.14        0.94    468.58 o 
  -5  -2  13      620.28      726.89    252.88 o 
  -4  -2  13       97.78      239.53    253.45 o 
  -3  -2  13       21.96       78.33    231.30 o 
  -2  -2  13      733.00      385.48    260.92 o 
  -1  -2  13      738.98      596.90    275.78 o 
   0  -2  13      453.15      752.51    286.50 o 
   1  -2  13      886.12      962.83    349.55 o 
   2  -2  13      845.45      764.76    326.90 o 
   3  -2  13       43.16        7.56    411.90 o 
   4  -2  13      592.49      524.32    521.49 o 
   5  -2  13     2585.07     2614.09    429.64 o 
   6  -2  13     1672.71     1632.18    400.51 o 
   7  -2  13     1411.87     1822.38    431.23 o 
 -11  -1  13       56.81        0.94    508.26 o 
 -10  -1  13        0.50      216.34    522.43 o 
  -9  -1  13      448.78      100.14    510.15 o 
  -8  -1  13     1220.80      877.65    525.26 o 
  -7  -1  13     1206.80     1178.88    394.23 o 
  -6  -1  13     2971.46     2900.33    527.63 o 
  -5  -1  13     4329.14     4439.52   1187.04 o 
  -4  -1  13     1792.21     2307.35    360.43 o 
  -3  -1  13        8.69       82.61    247.62 o 
  -2  -1  13     1677.99     1157.16    290.14 o 
  -1  -1  13     3284.41     3220.64    347.42 o 
   0  -1  13     3132.36     3092.02    342.74 o 
   1  -1  13     3197.01     3840.79    453.70 o 
   2  -1  13     4679.95     5346.75    642.41 o 
   3  -1  13     3821.58     3580.49    669.81 o 
   4  -1  13      971.30      919.21    554.55 o 
   5  -1  13       66.56        0.00    311.65 o 
   6  -1  13       86.70       79.51    318.54 o 
   7  -1  13      121.39       28.22    343.84 o 
 -11   0  13     1948.97     1366.07    589.51 o 
 -10   0  13     1620.24     1737.34    615.96 o 
  -9   0  13      420.32      283.42    551.72 o 
  -8   0  13        1.74        2.83    518.65 o 
  -7   0  13      482.89      487.88    455.36 o 
  -6   0  13     1294.23     1304.03    407.10 o 
  -5   0  13     1788.16     2212.32    899.37 o 
  -4   0  13     1861.22     2200.56    437.18 o 
  -3   0  13     2041.45     1445.87    400.66 o 
  -2   0  13     1473.71     1606.38    299.43 o 
  -1   0  13      683.46      669.23    298.96 o 
   0   0  13      450.81      239.85    295.25 o 
   1   0  13        0.31       31.61    294.48 o 
   2   0  13      177.32      188.78    324.62 o 
   3   0  13      906.34      857.15    336.08 o 
   4   0  13      465.14       47.07    314.34 o 
   5   0  13      167.78      170.84    338.02 o 
   6   0  13       15.78      457.78    369.23 o 
 -11   1  13      574.77      114.31    529.99 o 
 -10   1  13     1367.64     1966.91    659.41 o 
  -9   1  13     2049.60     1913.06    639.58 o 
  -8   1  13     1091.69      831.35    602.73 o 
  -7   1  13      380.20       97.80    354.80 o 
  -6   1  13       11.55       68.02    321.40 o 
  -5   1  13        1.28      128.14    339.77 o 
  -4   1  13        4.79       35.96    336.75 o 
  -3   1  13      189.57      212.49    334.38 o 
  -2   1  13      155.07      144.66    370.98 o 
  -1   1  13        6.77      159.91    264.65 o 
   0   1  13      135.71      177.88    304.61 o 
   1   1  13      354.21      497.13    332.28 o 
   2   1  13      330.45      348.80    323.29 o 
   3   1  13      444.69     1239.55    257.14 o 
   4   1  13       96.15      493.97    276.45 o 
   5   1  13        9.12      131.97    356.95 o 
   6   1  13      173.79      387.24    417.09 o 
 -10   2  13       25.13       15.12    572.50 o 
  -9   2  13       67.45        1.89    583.84 o 
  -8   2  13       24.96       15.12    617.85 o 
  -7   2  13      448.33      701.91    410.60 o 
  -6   2  13     1417.53     1856.17    868.20 o 
  -5   2  13     1516.59     2023.16    457.52 o 
  -4   2  13     2356.59     2505.30    531.41 o 
  -3   2  13     3105.37     2580.78    700.51 o 
  -2   2  13     1113.76     1525.12    435.85 o 
  -1   2  13      767.99      998.57    531.88 o 
   0   2  13        2.75       53.26    301.84 o 
   1   2  13      470.99      385.07    338.33 o 
   2   2  13     1124.54     1296.88    415.20 o 
   3   2  13     1757.51     1948.08    284.11 o 
   4   2  13     2615.97     2541.25    358.40 o 
   5   2  13     2755.28     3323.70    405.01 o 
 -10   3  13      802.13     1480.38    652.80 o 
  -9   3  13     1343.04     2324.96    691.54 o 
  -8   3  13     1037.24     1741.12    700.98 o 
  -7   3  13      550.74     1369.84    725.55 o 
  -6   3  13      105.22        6.61    385.84 o 
  -5   3  13      780.68     1067.56    420.67 o 
  -4   3  13     1267.19     1424.50    444.85 o 
  -3   3  13      987.68     1472.82    410.52 o 
  -2   3  13     3187.20     3204.49    632.96 o 
  -1   3  13     4181.38     3508.69    644.30 o 
   0   3  13     1873.94     1640.03    589.51 o 
   1   3  13      162.34      160.35    339.08 o 
   2   3  13       25.36       89.07    234.61 o 
   3   3  13       40.97      225.12    247.80 o 
   4   3  13       31.14      140.99    287.61 o 
 -10   4  13      297.54       78.41    673.59 o 
  -9   4  13      402.13      216.34    630.13 o 
  -8   4  13     1341.60     1314.11    685.87 o 
  -7   4  13     2473.12     2039.65    799.23 o 
  -6   4  13      935.60       21.73    661.30 o 
  -5   4  13      247.73       16.06    638.63 o 
  -4   4  13        8.60      139.76    380.71 o 
  -3   4  13        0.45      189.51    391.63 o 
  -2   4  13        6.29      129.43    470.47 o 
  -1   4  13      215.14      350.49    524.32 o 
   0   4  13       90.48      492.20    512.98 o 
   1   4  13        0.43      249.53    341.88 o 
   2   4  13       62.33       43.46    263.77 o 
   3   4  13      101.82      296.60    316.31 o 
  -9   5  13        8.08       14.17    626.35 o 
  -8   5  13       50.14       67.08    695.31 o 
  -7   5  13      120.14        9.45    666.03 o 
  -6   5  13       70.25      329.71    717.04 o 
  -5   5  13        9.70      343.88    738.77 o 
  -4   5  13      189.99      276.80    706.65 o 
   1   5  13       90.73       43.08    354.18 o 
   2   5  13       42.58      314.01    383.40 o 
  -8   6  13     1456.15     1845.98    810.57 o 
  -7   6  13     1309.72     1704.28    751.05 o 
  -6   6  13      887.08       17.95    757.67 o 
  -5   6  13      451.67      664.14    761.44 o 
   1   6  13     1745.54     1255.53    577.22 o 
  -6   7  13      858.00       82.19    810.57 o 
  -3 -11  14     1829.79     1521.94    628.24 o 
  -2 -11  14     2284.95     2117.45    511.66 o 
  -1 -11  14     2986.18     3118.10    562.24 o 
   0 -11  14     2855.01     3041.05    691.54 o 
   1 -11  14     2840.99     2737.80    642.41 o 
   2 -11  14     1416.82     1288.60    577.22 o 
   3 -11  14      170.87      422.29    578.17 o 
   4 -11  14       25.76      654.69    546.99 o 
  -4 -10  14      775.57      689.45    442.27 o 
  -3 -10  14      185.59       14.34    396.90 o 
  -2 -10  14       18.65        0.94    395.14 o 
  -1 -10  14       81.68      191.66    429.74 o 
   0 -10  14      469.09      701.93    536.60 o 
   1 -10  14     1288.02     1091.15    554.55 o 
   2 -10  14      616.68      875.76    533.77 o 
   3 -10  14      186.84      338.21    547.94 o 
   4 -10  14      143.19      122.81    516.76 o 
   5 -10  14       33.65       12.28    479.92 o 
  -6  -9  14       29.96      112.42    518.65 o 
  -5  -9  14      437.96      449.48    415.20 o 
  -4  -9  14      471.72      621.43    440.71 o 
  -3  -9  14       73.43      151.13    371.09 o 
  -2  -9  14      126.33       38.00    386.50 o 
  -1  -9  14      428.34      646.39    415.16 o 
   0  -9  14      321.51      244.15    393.73 o 
   1  -9  14      663.58     1061.87    550.77 o 
   2  -9  14      184.53      184.22    483.70 o 
   3  -9  14       38.08       53.85    497.87 o 
   4  -9  14      372.46      886.15    598.95 o 
   5  -9  14     1814.29      673.59    566.83 o 
   6  -9  14     1950.03     1390.63    649.97 o 
  -7  -8  14     1106.81     1289.54    576.28 o 
  -6  -8  14      985.76     1327.90    428.33 o 
  -5  -8  14      693.91      724.68    880.95 o 
  -4  -8  14      233.35      680.58    639.10 o 
  -3  -8  14      275.95      420.82    390.29 o 
  -2  -8  14      365.92      345.21    395.16 o 
  -1  -8  14     1494.78     1201.09    426.14 o 
   0  -8  14     2084.26     1614.14    451.52 o 
   1  -8  14     2373.48     1754.35    587.62 o 
   2  -8  14     2472.63     3469.01    714.21 o 
   3  -8  14     2486.37     3052.39    659.41 o 
   4  -8  14     1113.92     1714.67    621.63 o 
   5  -8  14      134.11       11.34    467.64 o 
   6  -8  14      138.05      516.76    571.56 o 
  -7  -7  14      336.08      197.28    386.52 o 
  -6  -7  14      842.13      625.72    389.94 o 
  -5  -7  14     1106.29     1652.47    546.52 o 
  -4  -7  14     2315.03     2880.59    465.24 o 
  -3  -7  14     2742.25     3808.94    624.93 o 
  -2  -7  14     1383.17     1206.23    406.91 o 
  -1  -7  14      391.73      570.32    473.30 o 
   0  -7  14      334.93      484.71    397.61 o 
   1  -7  14      518.38      367.50    470.47 o 
   2  -7  14      355.69      717.99    528.10 o 
   3  -7  14      891.64      620.68    573.45 o 
   4  -7  14     1010.56      116.20    505.43 o 
   5  -7  14      253.74      249.41    524.32 o 
   6  -7  14       94.41        2.83    500.70 o 
  -8  -6  14     1185.61     1370.01    663.19 o 
  -7  -6  14      375.72      263.45    348.68 o 
  -6  -6  14       56.51        6.61    327.86 o 
  -5  -6  14       43.63      153.30    337.28 o 
  -4  -6  14      141.21      560.67    491.25 o 
  -3  -6  14      455.69      903.83    378.72 o 
  -2  -6  14     1061.61      386.12    370.39 o 
  -1  -6  14      550.64      458.70    380.20 o 
   0  -6  14       26.39       72.43    382.53 o 
   1  -6  14       36.24       92.58    466.69 o 
   2  -6  14        1.50       61.41    461.97 o 
   3  -6  14       10.06       11.34    449.69 o 
   4  -6  14       53.33      233.35    536.60 o 
   5  -6  14      105.21       13.23    496.92 o 
   6  -6  14       39.53        5.67    498.81 o 
   7  -6  14      713.52      675.48    581.00 o 
  -8  -5  14       45.19        9.45    452.52 o 
  -7  -5  14        0.69      351.37    375.51 o 
  -6  -5  14      361.99       39.68    330.74 o 
  -5  -5  14     1259.79     1272.19    371.80 o 
  -4  -5  14     1157.07     1521.51    385.16 o 
  -3  -5  14      607.98      581.18    340.79 o 
  -2  -5  14      483.70      442.55    367.53 o 
  -1  -5  14      374.96      634.59    563.05 o 
   0  -5  14      131.68      149.87    367.17 o 
   1  -5  14     1197.35     1194.13    549.83 o 
   2  -5  14     1977.67     2194.59    592.34 o 
   3  -5  14     2435.59     1943.29    614.07 o 
   4  -5  14     2435.29     2535.63    661.30 o 
   5  -5  14     2083.71     1982.02    646.19 o 
   6  -5  14     1913.83     3000.43    720.82 o 
   7  -5  14      303.10     1512.50    644.30 o 
  -9  -4  14      436.59      422.29    536.60 o 
  -8  -4  14      577.42      738.77    567.78 o 
  -7  -4  14      161.51      222.95    515.82 o 
  -6  -4  14      258.11      444.10    339.02 o 
  -5  -4  14     1894.55     1670.42    390.53 o 
  -4  -4  14     2407.16     1991.29    403.24 o 
  -3  -4  14     4281.83     4179.30    480.75 o 
  -2  -4  14     6175.64     6798.83    584.45 o 
  -1  -4  14     4057.01     5139.78    795.45 o 
   0  -4  14     1803.85     2283.62    623.32 o 
   1  -4  14      668.62      216.12    313.23 o 
   2  -4  14        2.13        1.89    461.97 o 
   3  -4  14      299.33      460.08    486.53 o 
   4  -4  14      379.92      117.15    488.42 o 
   5  -4  14     1502.95      596.12    530.93 o 
   6  -4  14     1577.72     2099.17    672.64 o 
  -9  -3  14     1070.60     1164.84    578.17 o 
  -8  -3  14     1450.73     1476.60    560.22 o 
  -7  -3  14     1733.12     2102.00    665.08 o 
  -6  -3  14     1414.32     1848.82    661.30 o 
  -5  -3  14      963.78     1098.92    912.13 o 
  -4  -3  14      392.52       17.00    310.03 o 
  -3  -3  14       11.10       15.89    251.01 o 
  -2  -3  14       18.87        2.83    266.60 o 
  -1  -3  14        8.13       84.14    264.18 o 
   0  -3  14      155.20      508.96    316.70 o 
   1  -3  14      349.80      310.38    311.11 o 
   2  -3  14      121.40      246.57    486.53 o 
   3  -3  14       27.32        5.67    460.08 o 
   4  -3  14       14.75        7.56    495.98 o 
   5  -3  14       88.69        6.61    521.49 o 
   6  -3  14       59.73      621.63    560.22 o 
  -9  -2  14      106.10       12.28    498.81 o 
  -8  -2  14       61.26        4.72    512.04 o 
  -7  -2  14      267.74        0.94    536.60 o 
  -6  -2  14      162.17        9.45    588.56 o 
  -5  -2  14      558.31      180.15    370.57 o 
  -4  -2  14        1.38      104.17    259.36 o 
  -3  -2  14      361.60      446.98    323.80 o 
  -2  -2  14      225.09      345.93    285.50 o 
  -1  -2  14       47.38      107.70    271.78 o 
   0  -2  14       36.79       14.17    289.10 o 
   1  -2  14      154.84      239.16    325.61 o 
   2  -2  14      127.44      263.65    329.14 o 
   3  -2  14      851.83      751.05    513.93 o 
   4  -2  14     1988.24     3427.45    723.66 o 
   5  -2  14     2825.77     2508.23    663.19 o 
   6  -2  14     1912.38     1479.43    609.34 o 
  -9  -1  14      995.28     2597.98    691.54 o 
  -8  -1  14     1009.29      685.87    613.12 o 
  -7  -1  14      581.43      598.01    589.51 o 
  -6  -1  14      539.15     1035.08    396.87 o 
  -5  -1  14      975.60      607.15    397.07 o 
  -4  -1  14        8.69      286.95    388.94 o 
  -3  -1  14      295.04      286.09    271.05 o 
  -2  -1  14     1718.73     1501.51    328.08 o 
  -1  -1  14     2525.16     2753.17    350.25 o 
   0  -1  14     3668.17     3236.77    439.42 o 
   1  -1  14     3129.35     4090.61    452.52 o 
   2  -1  14     2685.53     3084.52    455.70 o 
   3  -1  14     1196.48     1664.60    597.06 o 
   4  -1  14        7.98       24.56    469.53 o 
   5  -1  14      277.86        0.94    504.48 o 
   6  -1  14      255.83      659.41    572.50 o 
  -9   0  14       29.46      289.08    561.16 o 
  -8   0  14      408.77        9.45    513.93 o 
  -7   0  14      733.05      749.16    643.35 o 
  -6   0  14     1371.30     1052.32    410.48 o 
  -5   0  14     3689.23     4722.29    541.32 o 
  -4   0  14     3111.85     3242.02    874.81 o 
  -3   0  14      986.82      974.95    396.78 o 
  -2   0  14        4.88      669.56    388.88 o 
  -1   0  14       85.93      188.78    304.37 o 
   0   0  14       94.60      510.50    520.07 o 
   1   0  14      309.48       10.39    313.92 o 
   2   0  14      678.03      892.11    367.72 o 
   3   0  14      842.16      980.62    565.89 o 
   4   0  14       56.07        6.61    474.25 o 
   5   0  14        4.82       84.08    542.27 o 
  -9   1  14      674.86       23.62    609.34 o 
  -8   1  14       97.53       23.62    632.96 o 
  -7   1  14       23.64        1.89    589.51 o 
  -6   1  14      218.30      752.00    671.70 o 
  -5   1  14      372.59      319.82    379.09 o 
  -4   1  14       92.29      307.21    391.01 o 
  -3   1  14        3.13       58.22    359.45 o 
  -2   1  14      108.90      232.89    389.03 o 
  -1   1  14      294.47      413.79    494.09 o 
   0   1  14      373.18      934.93    371.41 o 
   1   1  14      274.79      213.43    315.56 o 
   2   1  14      444.79      664.45    352.27 o 
   3   1  14      110.37      247.52    514.87 o 
   4   1  14        4.28        3.78    498.81 o 
  -9   2  14        3.75        4.72    612.18 o 
  -8   2  14       80.78      228.62    703.82 o 
  -7   2  14      677.19      872.92    686.81 o 
  -6   2  14     1632.68     2271.11    751.05 o 
  -5   2  14      887.15      758.61    710.43 o 
  -4   2  14      645.16      921.22    844.58 o 
  -3   2  14      366.86      276.56    413.83 o 
  -2   2  14       56.56      399.62    516.76 o 
  -1   2  14       62.25      419.46    521.49 o 
   0   2  14      949.27     1588.07    555.50 o 
   1   2  14     1456.44     1669.42    400.39 o 
   2   2  14     1030.87     1754.25    398.52 o 
   3   2  14      994.82     2053.82    652.80 o 
   4   2  14     1155.48     1719.39    649.02 o 
  -9   3  14      558.73     1177.12    718.93 o 
  -8   3  14      156.73      377.89    687.76 o 
  -7   3  14       97.71     1198.85    765.22 o 
  -6   3  14     1474.22     2141.68    819.07 o 
  -5   3  14     2084.52     3162.92    878.59 o 
  -4   3  14     1435.80     1227.19    788.84 o 
  -3   3  14     1208.48     2094.44    839.86 o 
  -2   3  14     2311.69     1777.02    601.79 o 
  -1   3  14     1198.51       75.58    478.97 o 
   0   3  14      240.52      516.76    529.99 o 
   1   3  14       14.23      281.53    503.54 o 
   3   3  14      146.49       14.17    489.37 o 
  -8   4  14     1566.66     1843.15    793.57 o 
  -7   4  14      993.10     1096.82    759.56 o 
  -6   4  14      150.84       17.00    725.55 o 
  -5   4  14        2.17       42.51    720.82 o 
  -4   4  14        4.30       34.01    751.05 o 
  -7   5  14       18.05        7.56    745.38 o 
  -6   5  14       34.09       11.34    768.06 o 
  -5   5  14      107.60       13.23    756.72 o 
  -2 -10  15      164.06      138.22    420.49 o 
  -1 -10  15      364.39      755.92    675.00 o 
   0 -10  15      761.68      651.86    554.55 o 
   1 -10  15      985.62     1686.33    645.24 o 
   2 -10  15      345.00     1065.64    616.90 o 
   3 -10  15        4.89      282.47    565.89 o 
  -4  -9  15      128.96       95.37    415.95 o 
  -3  -9  15       28.37      156.70    410.51 o 
  -2  -9  15      181.96        1.89    374.04 o 
  -1  -9  15      163.53      153.55    390.37 o 
   0  -9  15       57.79       13.23    499.76 o 
   1  -9  15       48.44      331.60    519.60 o 
   2  -9  15       10.54       64.24    497.87 o 
   3  -9  15      226.60      615.96    581.00 o 
   4  -9  15     1170.97     1796.86    678.31 o 
  -5  -8  15      169.90      882.92    448.57 o 
  -4  -8  15        6.63        2.83    369.80 o 
  -3  -8  15       83.66      160.86    392.70 o 
  -2  -8  15     1042.42     1756.06    454.03 o 
  -1  -8  15     2283.45     1840.49    479.63 o 
   0  -8  15     1833.35     1965.02    684.92 o 
   1  -8  15     1431.03      892.76    566.83 o 
   2  -8  15      783.94      926.77    563.05 o 
   3  -8  15      255.02      359.94    569.67 o 
   4  -8  15       25.35      255.07    564.94 o 
  -6  -7  15     1824.16     2118.33   1031.63 o 
  -5  -7  15     2036.46     2462.62    458.84 o 
  -4  -7  15     1992.81     2074.21    447.30 o 
  -3  -7  15      629.08      712.93    414.76 o 
  -2  -7  15       73.56       18.89    365.79 o 
  -1  -7  15      121.03       19.84    356.09 o 
   0  -7  15     1056.07     1357.56    531.88 o 
   1  -7  15     1734.30     2172.86    618.79 o 
   2  -7  15     1284.75      341.99    538.49 o 
   3  -7  15     1499.68     1038.25    555.50 o 
   4  -7  15      626.37       98.25    544.16 o 
   5  -7  15        4.51        4.72    513.93 o 
  -7  -6  15       35.55      227.39    388.61 o 
  -6  -6  15      188.81      393.76    380.43 o 
  -5  -6  15      263.19      194.92    346.62 o 
  -4  -6  15       45.83      224.41    352.20 o 
  -3  -6  15      329.73      308.41    369.28 o 
  -2  -6  15      244.01        6.61    352.17 o 
  -1  -6  15        4.57       17.52    370.81 o 
   0  -6  15      170.27      436.46    510.15 o 
   1  -6  15      105.73      117.15    499.76 o 
   2  -6  15       37.31      595.17    538.49 o 
   3  -6  15       31.14       15.12    503.54 o 
   4  -6  15        7.49       12.28    519.60 o 
   5  -6  15       40.43      244.68    543.21 o 
  -7  -5  15      306.06      130.37    555.50 o 
  -6  -5  15      706.72      821.68    517.71 o 
  -5  -5  15      528.19      324.60    413.32 o 
  -4  -5  15      171.03        0.94    344.53 o 
  -3  -5  15      286.53      427.23    387.92 o 
  -2  -5  15      102.23      708.82    425.64 o 
  -1  -5  15       28.49       11.34    333.42 o 
   0  -5  15     1484.67     1663.65    573.45 o 
   1  -5  15     2001.21     2128.45    582.89 o 
   2  -5  15     1591.94     1527.61    645.24 o 
   3  -5  15     1202.51      923.94    545.10 o 
   4  -5  15      765.08     1615.47    631.07 o 
   5  -5  15      245.47      605.57    603.68 o 
  -8  -4  15       22.73        4.72    593.28 o 
  -7  -4  15      178.97      372.22    619.74 o 
  -6  -4  15     1210.37     1459.59    665.08 o 
  -5  -4  15     3043.07     2501.87    456.34 o 
  -4  -4  15     2629.17     2885.67    448.59 o 
  -3  -4  15     3491.43     4152.49    520.22 o 
  -2  -4  15     2872.00     2672.85    467.55 o 
  -1  -4  15     1764.12     2019.44    475.98 o 
   0  -4  15      512.53     1212.43    680.67 o 
   1  -4  15       50.78      307.98    462.91 o 
   2  -4  15      228.51       46.29    490.31 o 
   3  -4  15      581.00      433.63    522.43 o 
   4  -4  15      779.74      573.45    574.39 o 
   5  -4  15     1343.35      351.44    552.66 o 
  -8  -3  15      939.90      656.58    630.13 o 
  -7  -3  15      819.51      851.19    645.24 o 
  -6  -3  15      182.93      815.29    666.97 o 
  -5  -3  15        4.56       69.91    626.35 o 
  -4  -3  15       57.90        7.56    343.92 o 
  -3  -3  15      496.81      128.10    287.25 o 
  -2  -3  15      771.17      585.26    302.88 o 
  -1  -3  15     1011.96      667.05    318.56 o 
   0  -3  15      357.46      147.77    328.61 o 
   1  -3  15        4.66      187.05    505.43 o 
   2  -3  15       68.74      130.37    478.03 o 
   3  -3  15       80.96      444.96    548.88 o 
   4  -3  15       15.38      297.59    549.83 o 
   5  -3  15       14.85       21.73    542.27 o 
  -8  -2  15      242.99      185.17    672.64 o 
  -7  -2  15      298.77      133.21    597.06 o 
  -6  -2  15       27.93      180.44    644.30 o 
  -5  -2  15       68.13        9.45    619.74 o 
  -4  -2  15      135.93        1.89    397.24 o 
  -3  -2  15      599.29      913.10    816.71 o 
  -2  -2  15      206.51      198.56    283.69 o 
  -1  -2  15       12.96      442.46    442.13 o 
   0  -2  15      203.87      201.62    328.61 o 
   1  -2  15      412.78      295.27    342.19 o 
   2  -2  15     1132.72     1486.99    589.51 o 
   3  -2  15     1940.92     2099.17    624.46 o 
   4  -2  15     1834.59     1867.71    666.03 o 
  -8  -1  15      463.15        3.78    570.61 o 
  -7  -1  15      195.42      297.59    615.01 o
[truncated: 5,952 more chars]
